# Supplementary material for: Validating the concept of mutational signatures with isogenic cell models
Source: Nat Commun. 2018 May 1;9:1744. doi: 10.1038/s41467-018-04052-8 (PMC5931590; doi:10.1038/s41467-018-04052-8)
Supplement: Supplementary file 4 — Supplementary Data 1 [file 41467_2018_4052_MOESM4_ESM.xlsx]

## Sheet: all_knockout_indel.tab
Sample	Normal	VariantID	Chrom	Pos	Ref	Alt	Qual	Filter	Gene	Transcript	RNA	CDS	Protein	Type	Effect	PC	RS	RE	LEN	REP	S1	S2	F017	VD	VW	GT.Norm	NB.Norm	ND.Norm	NP.Norm	NR.Norm	NU.Norm	PB.Norm	PD.Norm	PP.Norm	PR.Norm	PU.Norm	TG.Norm	VG.Norm	MTR.Norm	WTR.Norm	AMB.Norm	VAF.Norm	GT.Tum	NB.Tum	ND.Tum	NP.Tum	NR.Tum	NU.Tum	PB.Tum
HAP1_CHK2_56-8	HAP1_parental_75_WT_DNA	e9b1fa4a-3273-11e6-bb57-2543fa52e078	22	29107973	TCGAAAGCCAG	T	780	PASS	CHEK2	CCDS33629.1	r.911_920delCUGGCUUUCG	c.835_844delCTGGCTTTCG	p.L279fs*8	Del	frameshift	D	29107973	29107985	10	1	56	1109.46	1	CHEK2|CCDS33629.1|r.911_920delCUGGCUUUCG|c.835_844delCTGGCTTTCG|p.L279fs*8|protein_coding:CDS:exon:deletion:frameshift_variant|SO:0000010:SO:0000316:SO:0000147:SO:0000159:SO:0001589	CHEK2|CCDS33629.1|r.911_920delCUGGCUUUCG|c.835_844delCTGGCTTTCG|p.L279fs*8|protein_coding:CDS:exon:deletion:frameshift_variant|SO:0000010:SO:0000316:SO:0000147:SO:0000159:SO:0001589	./.	0	18	0	18	0	0	30	0	30	0	1	0	0	50	0	0	./.	8	9	6	9	8	10
HAP1_CHK2_56-9	HAP1_parental_75_WT_DNA	9d875c76-3324-11e6-aa68-eedeeab8d062	22	29107973	TCGAAAGCCAG	T	1020	PASS	CHEK2	CCDS33629.1	r.911_920delCUGGCUUUCG	c.835_844delCTGGCTTTCG	p.L279fs*8	Del	frameshift	D	29107973	29107985	10	1	90	1446.69	1	CHEK2|CCDS33629.1|r.911_920delCUGGCUUUCG|c.835_844delCTGGCTTTCG|p.L279fs*8|protein_coding:CDS:exon:deletion:frameshift_variant|SO:0000010:SO:0000316:SO:0000147:SO:0000159:SO:0001589	CHEK2|CCDS33629.1|r.911_920delCUGGCUUUCG|c.835_844delCTGGCTTTCG|p.L279fs*8|protein_coding:CDS:exon:deletion:frameshift_variant|SO:0000010:SO:0000316:SO:0000147:SO:0000159:SO:0001589	./.	0	18	0	18	0	0	30	0	30	0	1	0	0	50	0	0	./.	9	11	9	12	10	11
HAP1_CHK2_56-10	HAP1_parental_75_WT_DNA	b647a334-3323-11e6-a3ad-101f42c4520d	22	29107973	TCGAAAGCCAG	T	1080	PASS	CHEK2	CCDS33629.1	r.911_920delCUGGCUUUCG	c.835_844delCTGGCTTTCG	p.L279fs*8	Del	frameshift	D	29107973	29107985	10	1	99	1531.4	1	CHEK2|CCDS33629.1|r.911_920delCUGGCUUUCG|c.835_844delCTGGCTTTCG|p.L279fs*8|protein_coding:CDS:exon:deletion:frameshift_variant|SO:0000010:SO:0000316:SO:0000147:SO:0000159:SO:0001589	CHEK2|CCDS33629.1|r.911_920delCUGGCUUUCG|c.835_844delCTGGCTTTCG|p.L279fs*8|protein_coding:CDS:exon:deletion:frameshift_variant|SO:0000010:SO:0000316:SO:0000147:SO:0000159:SO:0001589	./.	0	18	0	18	0	0	30	0	30	0	1	0	0	50	0	0	./.	11	12	10	12	11	8
HAP1_CHK2_56-12	HAP1_parental_75_WT_DNA	ddbe566c-328b-11e6-9399-a1f854de4fc4	22	29107973	TCGAAAGCCAG	T	540	PASS	CHEK2	CCDS33629.1	r.911_920delCUGGCUUUCG	c.835_844delCTGGCTTTCG	p.L279fs*8	Del	frameshift	D	29107973	29107985	10	1	30	768.1	1	CHEK2|CCDS33629.1|r.911_920delCUGGCUUUCG|c.835_844delCTGGCTTTCG|p.L279fs*8|protein_coding:CDS:exon:deletion:frameshift_variant|SO:0000010:SO:0000316:SO:0000147:SO:0000159:SO:0001589	CHEK2|CCDS33629.1|r.911_920delCUGGCUUUCG|c.835_844delCTGGCTTTCG|p.L279fs*8|protein_coding:CDS:exon:deletion:frameshift_variant|SO:0000010:SO:0000316:SO:0000147:SO:0000159:SO:0001589	./.	0	18	0	18	0	0	30	0	30	0	1	0	0	50	0	0	./.	6	6	5	6	6	4
HAP1_CHK2_56	HAP1_parental_75_WT_DNA	30f18bb8-3324-11e6-bca1-ddd45d753391	22	29107973	TCGAAAGCCAG	T	1200	PASS	CHEK2	CCDS33629.1	r.911_920delCUGGCUUUCG	c.835_844delCTGGCTTTCG	p.L279fs*8	Del	frameshift	D	29107973	29107985	10	1	120	1700.97	1	CHEK2|CCDS33629.1|r.911_920delCUGGCUUUCG|c.835_844delCTGGCTTTCG|p.L279fs*8|protein_coding:CDS:exon:deletion:frameshift_variant|SO:0000010:SO:0000316:SO:0000147:SO:0000159:SO:0001589	CHEK2|CCDS33629.1|r.911_920delCUGGCUUUCG|c.835_844delCTGGCTTTCG|p.L279fs*8|protein_coding:CDS:exon:deletion:frameshift_variant|SO:0000010:SO:0000316:SO:0000147:SO:0000159:SO:0001589	./.	0	18	0	18	0	0	30	0	30	0	1	0	0	50	0	0	./.	11	11	9	11	11	13
HAP1_CHK2_56-11	HAP1_parental_75_WT_DNA	4a2ceb94-3299-11e6-baf7-d4588cd8cd69	22	29107973	TCGAAAGCCAG	T	1200	PASS	CHEK2	CCDS33629.1	r.911_920delCUGGCUUUCG	c.835_844delCTGGCTTTCG	p.L279fs*8	Del	frameshift	D	29107973	29107985	10	1	120	1705.87	1	CHEK2|CCDS33629.1|r.911_920delCUGGCUUUCG|c.835_844delCTGGCTTTCG|p.L279fs*8|protein_coding:CDS:exon:deletion:frameshift_variant|SO:0000010:SO:0000316:SO:0000147:SO:0000159:SO:0001589	CHEK2|CCDS33629.1|r.911_920delCUGGCUUUCG|c.835_844delCTGGCTTTCG|p.L279fs*8|protein_coding:CDS:exon:deletion:frameshift_variant|SO:0000010:SO:0000316:SO:0000147:SO:0000159:SO:0001589	./.	0	18	0	18	0	0	30	0	30	0	1	0	0	50	0	0	./.	12	13	11	13	12	12
HAP1_CHK2_56-3	HAP1_parental_75_WT_DNA	8fc32c1e-3293-11e6-ba3d-81387a852e0e	22	29107973	TCGAAAGCCAG	T	480	PASS	CHEK2	CCDS33629.1	r.911_920delCUGGCUUUCG	c.835_844delCTGGCTTTCG	p.L279fs*8	Del	frameshift	D	29107973	29107985	10	1	24	683.014	1	CHEK2|CCDS33629.1|r.911_920delCUGGCUUUCG|c.835_844delCTGGCTTTCG|p.L279fs*8|protein_coding:CDS:exon:deletion:frameshift_variant|SO:0000010:SO:0000316:SO:0000147:SO:0000159:SO:0001589	CHEK2|CCDS33629.1|r.911_920delCUGGCUUUCG|c.835_844delCTGGCTTTCG|p.L279fs*8|protein_coding:CDS:exon:deletion:frameshift_variant|SO:0000010:SO:0000316:SO:0000147:SO:0000159:SO:0001589	./.	0	18	0	18	0	0	30	0	30	0	1	0	0	50	0	0	./.	7	9	5	9	7	3
HAP1_CHK2_56-7	HAP1_parental_75_WT_DNA	590afbc8-3277-11e6-bcf0-b3e76de4ab00	22	29107973	TCGAAAGCCAG	T	720	PASS	CHEK2	CCDS33629.1	r.911_920delCUGGCUUUCG	c.835_844delCTGGCTTTCG	p.L279fs*8	Del	frameshift	D	29107973	29107985	10	1	45	1020.6	1	CHEK2|CCDS33629.1|r.911_920delCUGGCUUUCG|c.835_844delCTGGCTTTCG|p.L279fs*8|protein_coding:CDS:exon:deletion:frameshift_variant|SO:0000010:SO:0000316:SO:0000147:SO:0000159:SO:0001589	CHEK2|CCDS33629.1|r.911_920delCUGGCUUUCG|c.835_844delCTGGCTTTCG|p.L279fs*8|protein_coding:CDS:exon:deletion:frameshift_variant|SO:0000010:SO:0000316:SO:0000147:SO:0000159:SO:0001589	./.	0	18	0	18	0	0	30	0	30	0	1	0	0	50	0	0	./.	7	9	4	9	7	10
HAP1_EXO1_40	HAP1_parental_75_WT_DNA	e8b11ac0-3275-11e6-a0a7-943dc225ee11	1	242015655	C	CA	720	PASS	EXO1	CCDS1620.1	r.816_817insa	c.223_224insA	p.L75fs*4	Ins	frameshift	I	242015655	242015656	1	1	49	1006.35	1	EXO1|CCDS1620.1|r.816_817insa|c.223_224insA|p.L75fs*4|protein_coding:CDS:exon:insertion:frameshift_variant|SO:0000010:SO:0000316:SO:0000147:SO:0000667:SO:0001589	EXO1|CCDS1620.1|r.816_817insa|c.223_224insA|p.L75fs*4|protein_coding:CDS:exon:insertion:frameshift_variant|SO:0000010:SO:0000316:SO:0000147:SO:0000667:SO:0001589	./.	0	15	0	15	0	0	16	0	16	0	1	0	0	31	0	0	./.	6	6	6	6	6	8
HAP1_EXO1_40-12	HAP1_parental_75_WT_DNA	7870f038-3279-11e6-88b6-40832aaffa45	1	242015655	C	CA	540	PASS	EXO1	CCDS1620.1	r.816_817insa	c.223_224insA	p.L75fs*4	Ins	frameshift	I	242015655	242015656	1	1	30	755.296	1	EXO1|CCDS1620.1|r.816_817insa|c.223_224insA|p.L75fs*4|protein_coding:CDS:exon:insertion:frameshift_variant|SO:0000010:SO:0000316:SO:0000147:SO:0000667:SO:0001589	EXO1|CCDS1620.1|r.816_817insa|c.223_224insA|p.L75fs*4|protein_coding:CDS:exon:insertion:frameshift_variant|SO:0000010:SO:0000316:SO:0000147:SO:0000667:SO:0001589	./.	0	15	0	15	0	0	16	0	16	0	1	0	0	31	0	0	./.	8	9	5	9	8	6
HAP1_EXO1_40-1	HAP1_parental_75_WT_DNA	003bf43a-328a-11e6-b19c-6afa4430f757	1	242015655	C	CA	540	PASS	EXO1	CCDS1620.1	r.816_817insa	c.223_224insA	p.L75fs*4	Ins	frameshift	I	242015655	242015656	1	1	18	755.814	1	EXO1|CCDS1620.1|r.816_817insa|c.223_224insA|p.L75fs*4|protein_coding:CDS:exon:insertion:frameshift_variant|SO:0000010:SO:0000316:SO:0000147:SO:0000667:SO:0001589	EXO1|CCDS1620.1|r.816_817insa|c.223_224insA|p.L75fs*4|protein_coding:CDS:exon:insertion:frameshift_variant|SO:0000010:SO:0000316:SO:0000147:SO:0000667:SO:0001589	./.	0	15	0	15	0	0	16	0	16	0	1	0	0	31	0	0	./.	10	10	8	10	10	6
HAP1_EXO1_40-2	HAP1_parental_75_WT_DNA	2309b63a-3327-11e6-8d31-31bce7d0bdd7	1	242015655	C	CA	780	PASS	EXO1	CCDS1620.1	r.816_817insa	c.223_224insA	p.L75fs*4	Ins	frameshift	I	242015655	242015656	1	1	56	1077.5	1	EXO1|CCDS1620.1|r.816_817insa|c.223_224insA|p.L75fs*4|protein_coding:CDS:exon:insertion:frameshift_variant|SO:0000010:SO:0000316:SO:0000147:SO:0000667:SO:0001589	EXO1|CCDS1620.1|r.816_817insa|c.223_224insA|p.L75fs*4|protein_coding:CDS:exon:insertion:frameshift_variant|SO:0000010:SO:0000316:SO:0000147:SO:0000667:SO:0001589	./.	0	15	0	15	0	0	16	0	16	0	1	0	0	31	0	0	./.	9	9	7	9	9	8
HAP1_EXO1_40-6	HAP1_parental_75_WT_DNA	c0dfdcd8-3285-11e6-9da4-3e472a2d4995	1	242015655	C	CA	480	PASS	EXO1	CCDS1620.1	r.816_817insa	c.223_224insA	p.L75fs*4	Ins	frameshift	I	242015655	242015656	1	1	21	671.725	1	EXO1|CCDS1620.1|r.816_817insa|c.223_224insA|p.L75fs*4|protein_coding:CDS:exon:insertion:frameshift_variant|SO:0000010:SO:0000316:SO:0000147:SO:0000667:SO:0001589	EXO1|CCDS1620.1|r.816_817insa|c.223_224insA|p.L75fs*4|protein_coding:CDS:exon:insertion:frameshift_variant|SO:0000010:SO:0000316:SO:0000147:SO:0000667:SO:0001589	./.	0	15	0	15	0	0	16	0	16	0	1	0	0	31	0	0	./.	7	7	6	7	7	5
HAP1_EXO1_40-3	HAP1_parental_75_WT_DNA	1d1c1762-3328-11e6-a5dc-75b8cde16804	1	242015655	C	CA	480	PASS	EXO1	CCDS1620.1	r.816_817insa	c.223_224insA	p.L75fs*4	Ins	frameshift	I	242015655	242015656	1	1	24	672.361	1	EXO1|CCDS1620.1|r.816_817insa|c.223_224insA|p.L75fs*4|protein_coding:CDS:exon:insertion:frameshift_variant|SO:0000010:SO:0000316:SO:0000147:SO:0000667:SO:0001589	EXO1|CCDS1620.1|r.816_817insa|c.223_224insA|p.L75fs*4|protein_coding:CDS:exon:insertion:frameshift_variant|SO:0000010:SO:0000316:SO:0000147:SO:0000667:SO:0001589	./.	0	15	0	15	0	0	16	0	16	0	1	0	0	31	0	0	./.	6	6	5	6	6	6
HAP1_EXO1_40-5	HAP1_parental_75_WT_DNA	3c53dffa-328a-11e6-b1ba-6def1da8ec0e	1	242015655	C	CA	600	PASS	EXO1	CCDS1620.1	r.816_817insa	c.223_224insA	p.L75fs*4	Ins	frameshift	I	242015655	242015656	1	1	32	835.731	1	EXO1|CCDS1620.1|r.816_817insa|c.223_224insA|p.L75fs*4|protein_coding:CDS:exon:insertion:frameshift_variant|SO:0000010:SO:0000316:SO:0000147:SO:0000667:SO:0001589	EXO1|CCDS1620.1|r.816_817insa|c.223_224insA|p.L75fs*4|protein_coding:CDS:exon:insertion:frameshift_variant|SO:0000010:SO:0000316:SO:0000147:SO:0000667:SO:0001589	./.	0	15	0	15	0	0	16	0	16	0	1	0	0	31	0	0	./.	5	5	3	5	5	11
HAP1_EXO1_40-10	HAP1_parental_75_WT_DNA	f246ef26-3278-11e6-a76d-26961565c797	1	242015655	C	CA	720	PASS	EXO1	CCDS1620.1	r.816_817insa	c.223_224insA	p.L75fs*4	Ins	frameshift	I	242015655	242015656	1	1	49	1001.92	1	EXO1|CCDS1620.1|r.816_817insa|c.223_224insA|p.L75fs*4|protein_coding:CDS:exon:insertion:frameshift_variant|SO:0000010:SO:0000316:SO:0000147:SO:0000667:SO:0001589	EXO1|CCDS1620.1|r.816_817insa|c.223_224insA|p.L75fs*4|protein_coding:CDS:exon:insertion:frameshift_variant|SO:0000010:SO:0000316:SO:0000147:SO:0000667:SO:0001589	./.	0	15	0	15	0	0	16	0	16	0	1	0	0	31	0	0	./.	9	10	6	10	9	7
HAP1_FANCC_27-4	HAP1_parental_75_WT_DNA	66fc11de-3292-11e6-9d78-ae5c38e8a824	9	98009764	A	AT	840	PASS	FANCC	CCDS35071.1	r.454_455insa	c.199_200insA	p.I67fs*18	Ins	frameshift	I	98009764	98009767	1	1	63	1176.12	1	FANCC|CCDS35071.1|r.454_455insa|c.199_200insA|p.I67fs*18|protein_coding:CDS:exon:insertion:frameshift_variant|SO:0000010:SO:0000316:SO:0000147:SO:0000667:SO:0001589	FANCC|CCDS35071.1|r.454_455insa|c.199_200insA|p.I67fs*18|protein_coding:CDS:exon:insertion:frameshift_variant|SO:0000010:SO:0000316:SO:0000147:SO:0000667:SO:0001589	./.	0	27	0	27	0	0	18	0	18	0	1	0	0	38	0	0	./.	9	11	6	11	9	13
HAP1_FANCC_27	HAP1_parental_75_WT_DNA	86d28f1c-327c-11e6-b10f-b842a20b69d5	9	98009764	A	AT	660	PASS	FANCC	CCDS35071.1	r.454_455insa	c.199_200insA	p.I67fs*18	Ins	frameshift	I	98009764	98009767	1	1	40	927.201	1	FANCC|CCDS35071.1|r.454_455insa|c.199_200insA|p.I67fs*18|protein_coding:CDS:exon:insertion:frameshift_variant|SO:0000010:SO:0000316:SO:0000147:SO:0000667:SO:0001589	FANCC|CCDS35071.1|r.454_455insa|c.199_200insA|p.I67fs*18|protein_coding:CDS:exon:insertion:frameshift_variant|SO:0000010:SO:0000316:SO:0000147:SO:0000667:SO:0001589	./.	0	27	0	27	0	0	18	0	18	0	1	0	0	38	0	0	./.	6	6	4	6	6	10
HAP1_FANCC_27-1	HAP1_parental_75_WT_DNA	727b7c94-328c-11e6-a75f-859bcdacbbbf	9	98009764	A	AT	600	PASS	FANCC	CCDS35071.1	r.454_455insa	c.199_200insA	p.I67fs*18	Ins	frameshift	I	98009764	98009767	1	1	36	839.364	1	FANCC|CCDS35071.1|r.454_455insa|c.199_200insA|p.I67fs*18|protein_coding:CDS:exon:insertion:frameshift_variant|SO:0000010:SO:0000316:SO:0000147:SO:0000667:SO:0001589	FANCC|CCDS35071.1|r.454_455insa|c.199_200insA|p.I67fs*18|protein_coding:CDS:exon:insertion:frameshift_variant|SO:0000010:SO:0000316:SO:0000147:SO:0000667:SO:0001589	./.	0	27	0	27	0	0	18	0	18	0	1	0	0	38	0	0	./.	8	9	5	9	8	6
HAP1_FANCC_27-5	HAP1_parental_75_WT_DNA	8bab42d8-3275-11e6-a529-d95c66a58581	9	98009764	A	AT	840	PASS	FANCC	CCDS35071.1	r.454_455insa	c.199_200insA	p.I67fs*18	Ins	frameshift	I	98009764	98009767	1	1	60	1168.24	1	FANCC|CCDS35071.1|r.454_455insa|c.199_200insA|p.I67fs*18|protein_coding:CDS:exon:insertion:frameshift_variant|SO:0000010:SO:0000316:SO:0000147:SO:0000667:SO:0001589	FANCC|CCDS35071.1|r.454_455insa|c.199_200insA|p.I67fs*18|protein_coding:CDS:exon:insertion:frameshift_variant|SO:0000010:SO:0000316:SO:0000147:SO:0000667:SO:0001589	./.	0	27	0	27	0	0	18	0	18	0	1	0	0	38	0	0	./.	10	11	9	11	10	10
HAP1_FANCC_27-11	HAP1_parental_75_WT_DNA	5b2f6cfa-3285-11e6-8362-ce9a69062303	9	98009764	A	AT	600	PASS	FANCC	CCDS35071.1	r.454_455insa	c.199_200insA	p.I67fs*18	Ins	frameshift	I	98009764	98009767	1	1	27	843.554	1	FANCC|CCDS35071.1|r.454_455insa|c.199_200insA|p.I67fs*18|protein_coding:CDS:exon:insertion:frameshift_variant|SO:0000010:SO:0000316:SO:0000147:SO:0000667:SO:0001589	FANCC|CCDS35071.1|r.454_455insa|c.199_200insA|p.I67fs*18|protein_coding:CDS:exon:insertion:frameshift_variant|SO:0000010:SO:0000316:SO:0000147:SO:0000667:SO:0001589	./.	0	27	0	27	0	0	18	0	18	0	1	0	0	38	0	0	./.	10	11	8	11	10	4
HAP1_FANCC_27-3	HAP1_parental_75_WT_DNA	0495c8e2-334f-11e6-911d-cdceb0dab373	9	98009764	A	AT	1020	PASS	FANCC	CCDS35071.1	r.454_455insa	c.199_200insA	p.I67fs*18	Ins	frameshift	I	98009764	98009767	1	1	90	1432.14	1	FANCC|CCDS35071.1|r.454_455insa|c.199_200insA|p.I67fs*18|protein_coding:CDS:exon:insertion:frameshift_variant|SO:0000010:SO:0000316:SO:0000147:SO:0000667:SO:0001589	FANCC|CCDS35071.1|r.454_455insa|c.199_200insA|p.I67fs*18|protein_coding:CDS:exon:insertion:frameshift_variant|SO:0000010:SO:0000316:SO:0000147:SO:0000667:SO:0001589	./.	0	27	0	27	0	0	18	0	18	0	1	0	0	38	0	0	./.	9	10	9	10	9	9
HAP1_FANCC_27-6	HAP1_parental_75_WT_DNA	af2ab7ec-328a-11e6-a941-5a85a178171f	9	98009764	A	AT	660	PASS	FANCC	CCDS35071.1	r.454_455insa	c.199_200insA	p.I67fs*18	Ins	frameshift	I	98009764	98009767	1	1	42	924.998	1	FANCC|CCDS35071.1|r.454_455insa|c.199_200insA|p.I67fs*18|protein_coding:CDS:exon:insertion:frameshift_variant|SO:0000010:SO:0000316:SO:0000147:SO:0000667:SO:0001589	FANCC|CCDS35071.1|r.454_455insa|c.199_200insA|p.I67fs*18|protein_coding:CDS:exon:insertion:frameshift_variant|SO:0000010:SO:0000316:SO:0000147:SO:0000667:SO:0001589	./.	0	27	0	27	0	0	18	0	18	0	1	0	0	38	0	0	./.	8	8	6	8	8	7
HAP1_FANCC_27-8	HAP1_parental_75_WT_DNA	7f3c9e7a-3284-11e6-985c-4e3d3dc9300a	9	98009764	A	AT	1080	PASS	FANCC	CCDS35071.1	r.454_455insa	c.199_200insA	p.I67fs*18	Ins	frameshift	I	98009764	98009767	1	1	99	1516.19	1	FANCC|CCDS35071.1|r.454_455insa|c.199_200insA|p.I67fs*18|protein_coding:CDS:exon:insertion:frameshift_variant|SO:0000010:SO:0000316:SO:0000147:SO:0000667:SO:0001589	FANCC|CCDS35071.1|r.454_455insa|c.199_200insA|p.I67fs*18|protein_coding:CDS:exon:insertion:frameshift_variant|SO:0000010:SO:0000316:SO:0000147:SO:0000667:SO:0001589	./.	0	27	0	27	0	0	18	0	18	0	1	0	0	38	0	0	./.	9	10	8	10	9	11
HAP1_MSH6_30-16	HAP1_parental_75_WT_DNA	f3b6f488-3272-11e6-a5d0-4fd14a47a305	2	48018103	ATGGAGGGTTACCCC	A	780	PASS	MSH6	CCDS1836.1	r.451_464delUGGAGGGUUACCCC	c.299_312delTGGAGGGTTACCCC	p.E101fs*11	Del	frameshift	D	48018103	48018121	14	1	50	1097.73	1	MSH6|CCDS1836.1|r.451_464delUGGAGGGUUACCCC|c.299_312delTGGAGGGTTACCCC|p.E101fs*11|protein_coding:CDS:exon:deletion:frameshift_variant|SO:0000010:SO:0000316:SO:0000147:SO:0000159:SO:0001589	MSH6|CCDS1836.1|r.451_464delUGGAGGGUUACCCC|c.299_312delTGGAGGGTTACCCC|p.E101fs*11|protein_coding:CDS:exon:deletion:frameshift_variant|SO:0000010:SO:0000316:SO:0000147:SO:0000159:SO:0001589	./.	0	18	0	18	0	0	11	0	11	0	1	0	0	31	2	0	./.	6	7	4	7	6	10
HAP1_MSH6_30-5	HAP1_parental_75_WT_DNA	02e7ca60-3285-11e6-b093-c9c7b0dab373	2	48018103	ATGGAGGGTTACCCC	A	420	PASS	MSH6	CCDS1836.1	r.451_464delUGGAGGGUUACCCC	c.299_312delTGGAGGGTTACCCC	p.E101fs*11	Del	frameshift	D	48018103	48018121	14	1	18	592.695	1	MSH6|CCDS1836.1|r.451_464delUGGAGGGUUACCCC|c.299_312delTGGAGGGTTACCCC|p.E101fs*11|protein_coding:CDS:exon:deletion:frameshift_variant|SO:0000010:SO:0000316:SO:0000147:SO:0000159:SO:0001589	MSH6|CCDS1836.1|r.451_464delUGGAGGGUUACCCC|c.299_312delTGGAGGGTTACCCC|p.E101fs*11|protein_coding:CDS:exon:deletion:frameshift_variant|SO:0000010:SO:0000316:SO:0000147:SO:0000159:SO:0001589	./.	0	18	0	18	0	0	11	0	11	0	1	0	0	31	2	0	./.	2	3	2	3	2	7
HAP1_MSH6_30	HAP1_parental_75_WT_DNA	be910790-3271-11e6-b439-e34b3cfdbd24	2	48018103	ATGGAGGGTTACCCC	A	960	PASS	MSH6	CCDS1836.1	r.451_464delUGGAGGGUUACCCC	c.299_312delTGGAGGGTTACCCC	p.E101fs*11	Del	frameshift	D	48018103	48018121	14	1	77	1349.52	1	MSH6|CCDS1836.1|r.451_464delUGGAGGGUUACCCC|c.299_312delTGGAGGGTTACCCC|p.E101fs*11|protein_coding:CDS:exon:deletion:frameshift_variant|SO:0000010:SO:0000316:SO:0000147:SO:0000159:SO:0001589	MSH6|CCDS1836.1|r.451_464delUGGAGGGUUACCCC|c.299_312delTGGAGGGTTACCCC|p.E101fs*11|protein_coding:CDS:exon:deletion:frameshift_variant|SO:0000010:SO:0000316:SO:0000147:SO:0000159:SO:0001589	./.	0	18	0	18	0	0	11	0	11	0	1	0	0	31	2	0	./.	10	10	10	10	10	6
HAP1_MSH6_30-9	HAP1_parental_75_WT_DNA	fed5d1d8-3289-11e6-b805-77090e01a414	2	48018103	ATGGAGGGTTACCCC	A	1080	PASS	MSH6	CCDS1836.1	r.451_464delUGGAGGGUUACCCC	c.299_312delTGGAGGGTTACCCC	p.E101fs*11	Del	frameshift	D	48018103	48018121	14	1	96	1518.36	1	MSH6|CCDS1836.1|r.451_464delUGGAGGGUUACCCC|c.299_312delTGGAGGGTTACCCC|p.E101fs*11|protein_coding:CDS:exon:deletion:frameshift_variant|SO:0000010:SO:0000316:SO:0000147:SO:0000159:SO:0001589	MSH6|CCDS1836.1|r.451_464delUGGAGGGUUACCCC|c.299_312delTGGAGGGTTACCCC|p.E101fs*11|protein_coding:CDS:exon:deletion:frameshift_variant|SO:0000010:SO:0000316:SO:0000147:SO:0000159:SO:0001589	./.	0	18	0	18	0	0	11	0	11	0	1	0	0	31	2	0	./.	7	8	7	8	7	12
HAP1_MSH6_30-4	HAP1_parental_75_WT_DNA	7ad1cd4a-329a-11e6-aca6-b39fcc638e3d	2	48018103	ATGGAGGGTTACCCC	A	660	PASS	MSH6	CCDS1836.1	r.451_464delUGGAGGGUUACCCC	c.299_312delTGGAGGGTTACCCC	p.E101fs*11	Del	frameshift	D	48018103	48018121	14	1	36	928.191	1	MSH6|CCDS1836.1|r.451_464delUGGAGGGUUACCCC|c.299_312delTGGAGGGTTACCCC|p.E101fs*11|protein_coding:CDS:exon:deletion:frameshift_variant|SO:0000010:SO:0000316:SO:0000147:SO:0000159:SO:0001589	MSH6|CCDS1836.1|r.451_464delUGGAGGGUUACCCC|c.299_312delTGGAGGGTTACCCC|p.E101fs*11|protein_coding:CDS:exon:deletion:frameshift_variant|SO:0000010:SO:0000316:SO:0000147:SO:0000159:SO:0001589	./.	0	18	0	18	0	0	11	0	11	0	1	0	0	31	2	0	./.	3	4	3	4	3	8
HAP1_MSH6_30-2	HAP1_parental_75_WT_DNA	2c7898ae-326d-11e6-b306-b5204b47a305	2	48018103	ATGGAGGGTTACCCC	A	960	PASS	MSH6	CCDS1836.1	r.451_464delUGGAGGGUUACCCC	c.299_312delTGGAGGGTTACCCC	p.E101fs*11	Del	frameshift	D	48018103	48018121	14	1	77	1342.14	1	MSH6|CCDS1836.1|r.451_464delUGGAGGGUUACCCC|c.299_312delTGGAGGGTTACCCC|p.E101fs*11|protein_coding:CDS:exon:deletion:frameshift_variant|SO:0000010:SO:0000316:SO:0000147:SO:0000159:SO:0001589	MSH6|CCDS1836.1|r.451_464delUGGAGGGUUACCCC|c.299_312delTGGAGGGTTACCCC|p.E101fs*11|protein_coding:CDS:exon:deletion:frameshift_variant|SO:0000010:SO:0000316:SO:0000147:SO:0000159:SO:0001589	./.	0	18	0	18	0	0	11	0	11	0	1	0	0	31	2	0	./.	7	7	6	7	7	10
HAP1_NEIL1_3-4	HAP1_parental_75_WT_DNA	6084c516-327f-11e6-a6bc-51fe684da5d2	15	75641369	GAGCAGTGCCTACCGCATCTCAGCTTCAGCCCGCGGCAAGGAGCTGCGCCTGATACTGAGCCCTCTGCCTGGGGCCCAGCCCCAACAGGAGCCACTGGCCCTGGTCTTCCGCTTCGGCATGTCCGGCTCTTTTCAGCTGGTGCCCCGCGAGGAGCTGCCACGCCATGCCCACCTGCGCTTTTA	G	480	PASS	NEIL1	CCDS10278.1	r.753_934del182	c.124_305del182	p.S42fs*53	Del	frameshift	D	75641369	75641552	182	1	21	672.282	1	NEIL1|CCDS10278.1|r.753_934del182|c.124_305del182|p.S42fs*53|protein_coding:CDS:exon:deletion:frameshift_variant|SO:0000010:SO:0000316:SO:0000147:SO:0000159:SO:0001589	NEIL1|CCDS10278.1|r.753_934del182|c.124_305del182|p.S42fs*53|protein_coding:CDS:exon:deletion:frameshift_variant|SO:0000010:SO:0000316:SO:0000147:SO:0000159:SO:0001589	./.	0	30	0	30	0	0	34	0	34	0	1	0	0	151	0	0	./.	0	6	2	7	2	0
HAP1_NEIL1_3-4	HAP1_parental_75_WT_DNA	e89ca7f0-3281-11e6-a6bc-51fe684da5d2	15	75641546	C	CT	900	PASS	NEIL1	CCDS10278.1	r.929_930insu	c.300_301insT	p.Y102fs*54	Ins	frameshift	I	75641546	75641551	1	3	72	1259.02	1	NEIL1|CCDS10278.1|r.929_930insu|c.300_301insT|p.Y102fs*54|protein_coding:CDS:exon:insertion:frameshift_variant|SO:0000010:SO:0000316:SO:0000147:SO:0000667:SO:0001589	NEIL1|CCDS10278.1|r.929_930insu|c.300_301insT|p.Y102fs*54|protein_coding:CDS:exon:insertion:frameshift_variant|SO:0000010:SO:0000316:SO:0000147:SO:0000667:SO:0001589	./.	0	40	0	40	0	0	47	0	47	0	1	0	0	96	0	0	./.	9	9	8	9	9	7
HAP1_NEIL1_3-3	HAP1_parental_75_WT_DNA	40352f6c-3270-11e6-aa96-e6b97872c165	15	75641369	GAGCAGTGCCTACCGCATCTCAGCTTCAGCCCGCGGCAAGGAGCTGCGCCTGATACTGAGCCCTCTGCCTGGGGCCCAGCCCCAACAGGAGCCACTGGCCCTGGTCTTCCGCTTCGGCATGTCCGGCTCTTTTCAGCTGGTGCCCCGCGAGGAGCTGCCACGCCATGCCCACCTGCGCTTTTA	G	900	PASS	NEIL1	CCDS10278.1	r.753_934del182	c.124_305del182	p.S42fs*53	Del	frameshift	D	75641369	75641552	182	1	66	1270.47	1	NEIL1|CCDS10278.1|r.753_934del182|c.124_305del182|p.S42fs*53|protein_coding:CDS:exon:deletion:frameshift_variant|SO:0000010:SO:0000316:SO:0000147:SO:0000159:SO:0001589	NEIL1|CCDS10278.1|r.753_934del182|c.124_305del182|p.S42fs*53|protein_coding:CDS:exon:deletion:frameshift_variant|SO:0000010:SO:0000316:SO:0000147:SO:0000159:SO:0001589	./.	0	30	0	30	0	0	34	0	34	0	1	0	0	151	0	0	./.	0	18	5	21	5	0
HAP1_NEIL1_3-3	HAP1_parental_75_WT_DNA	cec93e6a-3272-11e6-aa96-e6b97872c165	15	75641546	C	CT	600	PASS	NEIL1	CCDS10278.1	r.929_930insu	c.300_301insT	p.Y102fs*54	Ins	frameshift	I	75641546	75641551	1	3	35	836.744	1	NEIL1|CCDS10278.1|r.929_930insu|c.300_301insT|p.Y102fs*54|protein_coding:CDS:exon:insertion:frameshift_variant|SO:0000010:SO:0000316:SO:0000147:SO:0000667:SO:0001589	NEIL1|CCDS10278.1|r.929_930insu|c.300_301insT|p.Y102fs*54|protein_coding:CDS:exon:insertion:frameshift_variant|SO:0000010:SO:0000316:SO:0000147:SO:0000667:SO:0001589	./.	0	40	0	40	0	0	47	0	47	0	1	0	0	96	0	0	./.	6	7	4	7	6	10
HAP1_NEIL1_3-5	HAP1_parental_75_WT_DNA	02d47968-3273-11e6-972e-caab7d6a9fc7	15	75641369	GAGCAGTGCCTACCGCATCTCAGCTTCAGCCCGCGGCAAGGAGCTGCGCCTGATACTGAGCCCTCTGCCTGGGGCCCAGCCCCAACAGGAGCCACTGGCCCTGGTCTTCCGCTTCGGCATGTCCGGCTCTTTTCAGCTGGTGCCCCGCGAGGAGCTGCCACGCCATGCCCACCTGCGCTTTTA	G	540	PASS	NEIL1	CCDS10278.1	r.753_934del182	c.124_305del182	p.S42fs*53	Del	frameshift	D	75641369	75641552	182	1	24	761.598	1	NEIL1|CCDS10278.1|r.753_934del182|c.124_305del182|p.S42fs*53|protein_coding:CDS:exon:deletion:frameshift_variant|SO:0000010:SO:0000316:SO:0000147:SO:0000159:SO:0001589	NEIL1|CCDS10278.1|r.753_934del182|c.124_305del182|p.S42fs*53|protein_coding:CDS:exon:deletion:frameshift_variant|SO:0000010:SO:0000316:SO:0000147:SO:0000159:SO:0001589	./.	0	30	0	30	0	0	34	0	34	0	1	0	0	151	0	0	./.	0	9	7	13	7	0
HAP1_NEIL1_3-5	HAP1_parental_75_WT_DNA	80392ba4-3275-11e6-972e-caab7d6a9fc7	15	75641546	C	CT	1020	PASS	NEIL1	CCDS10278.1	r.929_930insu	c.300_301insT	p.Y102fs*54	Ins	frameshift	I	75641546	75641551	1	3	88	1431.01	1	NEIL1|CCDS10278.1|r.929_930insu|c.300_301insT|p.Y102fs*54|protein_coding:CDS:exon:insertion:frameshift_variant|SO:0000010:SO:0000316:SO:0000147:SO:0000667:SO:0001589	NEIL1|CCDS10278.1|r.929_930insu|c.300_301insT|p.Y102fs*54|protein_coding:CDS:exon:insertion:frameshift_variant|SO:0000010:SO:0000316:SO:0000147:SO:0000667:SO:0001589	./.	0	40	0	40	0	0	47	0	47	0	1	0	0	96	0	0	./.	9	10	7	10	9	11
HAP1_NEIL1_3-8	HAP1_parental_75_WT_DNA	ea40785e-3293-11e6-8669-5f48a178171f	15	75641369	GAGCAGTGCCTACCGCATCTCAGCTTCAGCCCGCGGCAAGGAGCTGCGCCTGATACTGAGCCCTCTGCCTGGGGCCCAGCCCCAACAGGAGCCACTGGCCCTGGTCTTCCGCTTCGGCATGTCCGGCTCTTTTCAGCTGGTGCCCCGCGAGGAGCTGCCACGCCATGCCCACCTGCGCTTTTA	G	540	PASS	NEIL1	CCDS10278.1	r.753_934del182	c.124_305del182	p.S42fs*53	Del	frameshift	D	75641369	75641552	182	1	28	764.625	1	NEIL1|CCDS10278.1|r.753_934del182|c.124_305del182|p.S42fs*53|protein_coding:CDS:exon:deletion:frameshift_variant|SO:0000010:SO:0000316:SO:0000147:SO:0000159:SO:0001589	NEIL1|CCDS10278.1|r.753_934del182|c.124_305del182|p.S42fs*53|protein_coding:CDS:exon:deletion:frameshift_variant|SO:0000010:SO:0000316:SO:0000147:SO:0000159:SO:0001589	./.	0	30	0	30	0	0	34	0	34	0	1	0	0	151	0	0	./.	0	14	6	15	6	0
HAP1_NEIL1_3-8	HAP1_parental_75_WT_DNA	59a852fa-3296-11e6-8669-5f48a178171f	15	75641546	C	CT	420	PASS	NEIL1	CCDS10278.1	r.929_930insu	c.300_301insT	p.Y102fs*54	Ins	frameshift	I	75641546	75641551	1	3	20	587.483	1	NEIL1|CCDS10278.1|r.929_930insu|c.300_301insT|p.Y102fs*54|protein_coding:CDS:exon:insertion:frameshift_variant|SO:0000010:SO:0000316:SO:0000147:SO:0000667:SO:0001589	NEIL1|CCDS10278.1|r.929_930insu|c.300_301insT|p.Y102fs*54|protein_coding:CDS:exon:insertion:frameshift_variant|SO:0000010:SO:0000316:SO:0000147:SO:0000667:SO:0001589	./.	0	40	0	40	0	0	47	0	47	0	1	0	0	96	0	0	./.	4	5	3	5	4	7
HAP1_NEIL1_3	HAP1_parental_75_WT_DNA	06d935ac-3283-11e6-b309-dd03987b3f23	15	75641369	GAGCAGTGCCTACCGCATCTCAGCTTCAGCCCGCGGCAAGGAGCTGCGCCTGATACTGAGCCCTCTGCCTGGGGCCCAGCCCCAACAGGAGCCACTGGCCCTGGTCTTCCGCTTCGGCATGTCCGGCTCTTTTCAGCTGGTGCCCCGCGAGGAGCTGCCACGCCATGCCCACCTGCGCTTTTA	G	540	PASS	NEIL1	CCDS10278.1	r.753_934del182	c.124_305del182	p.S42fs*53	Del	frameshift	D	75641369	75641552	182	1	28	760.385	1	NEIL1|CCDS10278.1|r.753_934del182|c.124_305del182|p.S42fs*53|protein_coding:CDS:exon:deletion:frameshift_variant|SO:0000010:SO:0000316:SO:0000147:SO:0000159:SO:0001589	NEIL1|CCDS10278.1|r.753_934del182|c.124_305del182|p.S42fs*53|protein_coding:CDS:exon:deletion:frameshift_variant|SO:0000010:SO:0000316:SO:0000147:SO:0000159:SO:0001589	./.	0	30	0	30	0	0	34	0	34	0	1	0	0	151	0	0	./.	0	9	6	12	6	0
HAP1_NEIL1_3	HAP1_parental_75_WT_DNA	5cc785f2-3285-11e6-b309-dd03987b3f23	15	75641546	C	CT	480	PASS	NEIL1	CCDS10278.1	r.929_930insu	c.300_301insT	p.Y102fs*54	Ins	frameshift	I	75641546	75641551	1	3	24	671.817	1	NEIL1|CCDS10278.1|r.929_930insu|c.300_301insT|p.Y102fs*54|protein_coding:CDS:exon:insertion:frameshift_variant|SO:0000010:SO:0000316:SO:0000147:SO:0000667:SO:0001589	NEIL1|CCDS10278.1|r.929_930insu|c.300_301insT|p.Y102fs*54|protein_coding:CDS:exon:insertion:frameshift_variant|SO:0000010:SO:0000316:SO:0000147:SO:0000667:SO:0001589	./.	0	40	0	40	0	0	47	0	47	0	1	0	0	96	0	0	./.	6	9	5	9	6	6
HAP1_NEIL1_3-2	HAP1_parental_75_WT_DNA	a9c1ae50-328f-11e6-b960-ae6919a91649	15	75641369	GAGCAGTGCCTACCGCATCTCAGCTTCAGCCCGCGGCAAGGAGCTGCGCCTGATACTGAGCCCTCTGCCTGGGGCCCAGCCCCAACAGGAGCCACTGGCCCTGGTCTTCCGCTTCGGCATGTCCGGCTCTTTTCAGCTGGTGCCCCGCGAGGAGCTGCCACGCCATGCCCACCTGCGCTTTTA	G	420	PASS	NEIL1	CCDS10278.1	r.753_934del182	c.124_305del182	p.S42fs*53	Del	frameshift	D	75641369	75641552	182	1	20	593.396	1	NEIL1|CCDS10278.1|r.753_934del182|c.124_305del182|p.S42fs*53|protein_coding:CDS:exon:deletion:frameshift_variant|SO:0000010:SO:0000316:SO:0000147:SO:0000159:SO:0001589	NEIL1|CCDS10278.1|r.753_934del182|c.124_305del182|p.S42fs*53|protein_coding:CDS:exon:deletion:frameshift_variant|SO:0000010:SO:0000316:SO:0000147:SO:0000159:SO:0001589	./.	0	30	0	30	0	0	34	0	34	0	1	0	0	151	0	0	./.	0	13	4	15	4	0
HAP1_NEIL1_3-2	HAP1_parental_75_WT_DNA	77c6db12-3291-11e6-b960-ae6919a91649	15	75641546	C	CT	660	PASS	NEIL1	CCDS10278.1	r.929_930insu	c.300_301insT	p.Y102fs*54	Ins	frameshift	I	75641546	75641551	1	3	40	903.667	1	NEIL1|CCDS10278.1|r.929_930insu|c.300_301insT|p.Y102fs*54|protein_coding:CDS:exon:insertion:frameshift_variant|SO:0000010:SO:0000316:SO:0000147:SO:0000667:SO:0001589	NEIL1|CCDS10278.1|r.929_930insu|c.300_301insT|p.Y102fs*54|protein_coding:CDS:exon:insertion:frameshift_variant|SO:0000010:SO:0000316:SO:0000147:SO:0000667:SO:0001589	./.	0	40	0	40	0	0	47	0	47	0	1	0	0	96	0	0	./.	10	10	7	10	10	7
HAP1_NEIL1_3-6	HAP1_parental_75_WT_DNA	b902cd38-3274-11e6-83bd-65e871d7bc54	15	75641369	GAGCAGTGCCTACCGCATCTCAGCTTCAGCCCGCGGCAAGGAGCTGCGCCTGATACTGAGCCCTCTGCCTGGGGCCCAGCCCCAACAGGAGCCACTGGCCCTGGTCTTCCGCTTCGGCATGTCCGGCTCTTTTCAGCTGGTGCCCCGCGAGGAGCTGCCACGCCATGCCCACCTGCGCTTTTA	G	1020	PASS	NEIL1	CCDS10278.1	r.753_934del182	c.124_305del182	p.S42fs*53	Del	frameshift	D	75641369	75641552	182	1	84	1441.92	1	NEIL1|CCDS10278.1|r.753_934del182|c.124_305del182|p.S42fs*53|protein_coding:CDS:exon:deletion:frameshift_variant|SO:0000010:SO:0000316:SO:0000147:SO:0000159:SO:0001589	NEIL1|CCDS10278.1|r.753_934del182|c.124_305del182|p.S42fs*53|protein_coding:CDS:exon:deletion:frameshift_variant|SO:0000010:SO:0000316:SO:0000147:SO:0000159:SO:0001589	./.	0	30	0	30	0	0	34	0	34	0	1	0	0	151	0	0	./.	0	8	6	11	6	0
HAP1_NEIL1_3-6	HAP1_parental_75_WT_DNA	5c8fc32e-3276-11e6-83bd-65e871d7bc54	15	75641546	C	CT	766	PASS	NEIL1	CCDS10278.1	r.929_930insu	c.300_301insT	p.Y102fs*54	Ins	frameshift	I	75641546	75641551	1	3	56	1091.24	1	NEIL1|CCDS10278.1|r.929_930insu|c.300_301insT|p.Y102fs*54|protein_coding:CDS:exon:insertion:frameshift_variant|SO:0000010:SO:0000316:SO:0000147:SO:0000667:SO:0001589	NEIL1|CCDS10278.1|r.929_930insu|c.300_301insT|p.Y102fs*54|protein_coding:CDS:exon:insertion:frameshift_variant|SO:0000010:SO:0000316:SO:0000147:SO:0000667:SO:0001589	./.	0	40	0	40	0	0	47	0	47	0	1	0	0	96	0	0	./.	8	8	7	8	8	10
HAP1_NEIL1_3-7	HAP1_parental_75_WT_DNA	f3ee3276-328c-11e6-8fa6-65cc977b3f23	15	75641369	GAGCAGTGCCTACCGCATCTCAGCTTCAGCCCGCGGCAAGGAGCTGCGCCTGATACTGAGCCCTCTGCCTGGGGCCCAGCCCCAACAGGAGCCACTGGCCCTGGTCTTCCGCTTCGGCATGTCCGGCTCTTTTCAGCTGGTGCCCCGCGAGGAGCTGCCACGCCATGCCCACCTGCGCTTTTA	G	900	PASS	NEIL1	CCDS10278.1	r.753_934del182	c.124_305del182	p.S42fs*53	Del	frameshift	D	75641369	75641552	182	1	72	1267.27	1	NEIL1|CCDS10278.1|r.753_934del182|c.124_305del182|p.S42fs*53|protein_coding:CDS:exon:deletion:frameshift_variant|SO:0000010:SO:0000316:SO:0000147:SO:0000159:SO:0001589	NEIL1|CCDS10278.1|r.753_934del182|c.124_305del182|p.S42fs*53|protein_coding:CDS:exon:deletion:frameshift_variant|SO:0000010:SO:0000316:SO:0000147:SO:0000159:SO:0001589	./.	0	30	0	30	0	0	34	0	34	0	1	0	0	151	0	0	./.	0	16	8	21	8	0
HAP1_NEIL1_3-7	HAP1_parental_75_WT_DNA	b2e328c4-328f-11e6-8fa6-65cc977b3f23	15	75641546	C	CT	600	PASS	NEIL1	CCDS10278.1	r.929_930insu	c.300_301insT	p.Y102fs*54	Ins	frameshift	I	75641546	75641551	1	3	32	831.799	1	NEIL1|CCDS10278.1|r.929_930insu|c.300_301insT|p.Y102fs*54|protein_coding:CDS:exon:insertion:frameshift_variant|SO:0000010:SO:0000316:SO:0000147:SO:0000667:SO:0001589	NEIL1|CCDS10278.1|r.929_930insu|c.300_301insT|p.Y102fs*54|protein_coding:CDS:exon:insertion:frameshift_variant|SO:0000010:SO:0000316:SO:0000147:SO:0000667:SO:0001589	./.	0	40	0	40	0	0	47	0	47	0	1	0	0	96	0	0	./.	9	11	3	11	9	9
HAP1_NUDT1_41-2	HAP1_parental_75_WT_DNA	92490e72-3293-11e6-84ea-9945fa52e078	7	2284304	GGAATGGCT	G	1020	PASS	NUDT1	CCDS5329.1	r.267_274delGAAUGGCU	c.165_172delGAATGGCT	p.W55fs*16	Del	frameshift	D	2284304	2284313	8	1	70	1434.92	1	NUDT1|CCDS5329.1|r.267_274delGAAUGGCU|c.165_172delGAATGGCT|p.W55fs*16|protein_coding:CDS:exon:deletion:frameshift_variant|SO:0000010:SO:0000316:SO:0000147:SO:0000159:SO:0001589	NUDT1|CCDS5329.1|r.267_274delGAAUGGCU|c.165_172delGAATGGCT|p.W55fs*16|protein_coding:CDS:exon:deletion:frameshift_variant|SO:0000010:SO:0000316:SO:0000147:SO:0000159:SO:0001589	./.	0	19	0	19	0	0	13	0	13	0	1	0	0	34	0	0	./.	7	7	4	7	7	14
HAP1_NUDT1_41-6	HAP1_parental_75_WT_DNA	2ba5cc1a-3283-11e6-aad6-a42d36fc2f7d	7	2284304	GGAATGGCT	G	600	PASS	NUDT1	CCDS5329.1	r.267_274delGAAUGGCU	c.165_172delGAATGGCT	p.W55fs*16	Del	frameshift	D	2284304	2284313	8	1	27	847.079	1	NUDT1|CCDS5329.1|r.267_274delGAAUGGCU|c.165_172delGAATGGCT|p.W55fs*16|protein_coding:CDS:exon:deletion:frameshift_variant|SO:0000010:SO:0000316:SO:0000147:SO:0000159:SO:0001589	NUDT1|CCDS5329.1|r.267_274delGAAUGGCU|c.165_172delGAATGGCT|p.W55fs*16|protein_coding:CDS:exon:deletion:frameshift_variant|SO:0000010:SO:0000316:SO:0000147:SO:0000159:SO:0001589	./.	0	19	0	19	0	0	13	0	13	0	1	0	0	34	0	0	./.	10	11	8	11	10	4
HAP1_NUDT1_41-12	HAP1_parental_75_WT_DNA	a335924a-3294-11e6-8905-04ffd8b4fa2c	7	2284304	GGAATGGCT	G	960	PASS	NUDT1	CCDS5329.1	r.267_274delGAAUGGCU	c.165_172delGAATGGCT	p.W55fs*16	Del	frameshift	D	2284304	2284313	8	1	80	1350.65	1	NUDT1|CCDS5329.1|r.267_274delGAAUGGCU|c.165_172delGAATGGCT|p.W55fs*16|protein_coding:CDS:exon:deletion:frameshift_variant|SO:0000010:SO:0000316:SO:0000147:SO:0000159:SO:0001589	NUDT1|CCDS5329.1|r.267_274delGAAUGGCU|c.165_172delGAATGGCT|p.W55fs*16|protein_coding:CDS:exon:deletion:frameshift_variant|SO:0000010:SO:0000316:SO:0000147:SO:0000159:SO:0001589	./.	0	19	0	19	0	0	13	0	13	0	1	0	0	34	0	0	./.	11	12	9	12	11	12
HAP1_NUDT1_41-8	HAP1_parental_75_WT_DNA	8fa69a0a-327e-11e6-ba36-88d64dc77248	7	2284304	GGAATGGCT	G	600	PASS	NUDT1	CCDS5329.1	r.267_274delGAAUGGCU	c.165_172delGAATGGCT	p.W55fs*16	Del	frameshift	D	2284304	2284313	8	1	35	846.427	1	NUDT1|CCDS5329.1|r.267_274delGAAUGGCU|c.165_172delGAATGGCT|p.W55fs*16|protein_coding:CDS:exon:deletion:frameshift_variant|SO:0000010:SO:0000316:SO:0000147:SO:0000159:SO:0001589	NUDT1|CCDS5329.1|r.267_274delGAAUGGCU|c.165_172delGAATGGCT|p.W55fs*16|protein_coding:CDS:exon:deletion:frameshift_variant|SO:0000010:SO:0000316:SO:0000147:SO:0000159:SO:0001589	./.	0	19	0	19	0	0	13	0	13	0	1	0	0	34	0	0	./.	8	9	6	9	8	7
HAP1_NUDT1_41-10	HAP1_parental_75_WT_DNA	e6c4c690-3274-11e6-b4af-f7b420e7b7a8	7	2284304	GGAATGGCT	G	540	PASS	NUDT1	CCDS5329.1	r.267_274delGAAUGGCU	c.165_172delGAATGGCT	p.W55fs*16	Del	frameshift	D	2284304	2284313	8	1	30	762.748	1	NUDT1|CCDS5329.1|r.267_274delGAAUGGCU|c.165_172delGAATGGCT|p.W55fs*16|protein_coding:CDS:exon:deletion:frameshift_variant|SO:0000010:SO:0000316:SO:0000147:SO:0000159:SO:0001589	NUDT1|CCDS5329.1|r.267_274delGAAUGGCU|c.165_172delGAATGGCT|p.W55fs*16|protein_coding:CDS:exon:deletion:frameshift_variant|SO:0000010:SO:0000316:SO:0000147:SO:0000159:SO:0001589	./.	0	19	0	19	0	0	13	0	13	0	1	0	0	34	0	0	./.	8	9	5	9	8	7
HAP1_NUDT1_41-11	HAP1_parental_75_WT_DNA	24049ace-3272-11e6-b539-d702ebb8d062	7	2284304	GGAATGGCT	G	900	PASS	NUDT1	CCDS5329.1	r.267_274delGAAUGGCU	c.165_172delGAATGGCT	p.W55fs*16	Del	frameshift	D	2284304	2284313	8	1	70	1260.24	1	NUDT1|CCDS5329.1|r.267_274delGAAUGGCU|c.165_172delGAATGGCT|p.W55fs*16|protein_coding:CDS:exon:deletion:frameshift_variant|SO:0000010:SO:0000316:SO:0000147:SO:0000159:SO:0001589	NUDT1|CCDS5329.1|r.267_274delGAAUGGCU|c.165_172delGAATGGCT|p.W55fs*16|protein_coding:CDS:exon:deletion:frameshift_variant|SO:0000010:SO:0000316:SO:0000147:SO:0000159:SO:0001589	./.	0	19	0	19	0	0	13	0	13	0	1	0	0	34	0	0	./.	13	15	9	15	13	9
HAP1_NUDT1_41	HAP1_parental_75_WT_DNA	0d0ab7a0-328a-11e6-927f-cebe38e8a824	7	2284304	GGAATGGCT	G	540	PASS	NUDT1	CCDS5329.1	r.267_274delGAAUGGCU	c.165_172delGAATGGCT	p.W55fs*16	Del	frameshift	D	2284304	2284313	8	1	24	763.307	1	NUDT1|CCDS5329.1|r.267_274delGAAUGGCU|c.165_172delGAATGGCT|p.W55fs*16|protein_coding:CDS:exon:deletion:frameshift_variant|SO:0000010:SO:0000316:SO:0000147:SO:0000159:SO:0001589	NUDT1|CCDS5329.1|r.267_274delGAAUGGCU|c.165_172delGAATGGCT|p.W55fs*16|protein_coding:CDS:exon:deletion:frameshift_variant|SO:0000010:SO:0000316:SO:0000147:SO:0000159:SO:0001589	./.	0	19	0	19	0	0	13	0	13	0	1	0	0	34	0	0	./.	7	9	7	9	7	5
HAP1_POLB_35-2	HAP1_parental_75_WT_DNA	b5974ae0-3272-11e6-971d-d3bb9d7ad846	8	42196157	GGCGCC	G	600	PASS	POLB	CCDS6129.1	r.186_190delGCGCC	c.16_20delGCGCC	p.P7fs*18	Del	frameshift	D	42196157	42196165	5	1	35	841.286	1	POLB|CCDS6129.1|r.186_190delGCGCC|c.16_20delGCGCC|p.P7fs*18|protein_coding:CDS:exon:deletion:frameshift_variant|SO:0000010:SO:0000316:SO:0000147:SO:0000159:SO:0001589	POLB|CCDS6129.1|r.186_190delGCGCC|c.16_20delGCGCC|p.P7fs*18|protein_coding:CDS:exon:deletion:frameshift_variant|SO:0000010:SO:0000316:SO:0000147:SO:0000159:SO:0001589	./.	0	21	0	21	0	0	20	0	20	0	1	0	0	38	0	0	./.	6	6	6	6	6	6
HAP1_POLB_35-2	HAP1_parental_75_WT_DNA	1610c0d4-3275-11e6-971d-d3bb9d7ad846	8	42196525	TTCAGAACTCGCAAACTTTGAGAAGAACGTGAGCCAAGCTATCCACAAGTACAATGCTTACAGGTGGGACAGTGCAGCATTCTCGGGTAGCATACGTTCTGGGATACCCTGTTTAGTGTGGCAATTAACAGGACTGAGGGCCCAGTGGATATTTGGTCCATCTGCAAGAGCGGGAAAAAGCAAGAATCGAGGCTGGTACCTTACTATTTCTTGAAGAATGTGGGCAGTGCGTTATAGGATCAGTTCAGATAAGTTCCCAATTCTGATTGCAGATAGCTGTAGCCTGATACGTATTTTGTCATCATCAAACATGAATTACTAGAAATGCGGTGTAATTTTAACCGTAATGAAAGACAGCGGATGAAGTCCATACTGTGAAATATATGTGGTTCAAGGAAT…	TCCGTTTGCTCATGGCGGCCTG	660	PASS	POLB	CCDS6129.1	r.232-4_289+460del522insccguuugcucauggcggccug	c.62-4_119+460del522insCCGTTTGCTCATGGCGGCCTG	p.?	Complex	SO:0000010:protein_coding,SO:0000316:CDS,SO:0000147:exon,SO:0001993:extended_cis_splice_site,SO:0000188:intron,SO:0001996:extended_intronic_splice_region,SO:1000032:indel,SO:0001577:complex_change_in_transcript,SO:0001576:transcript_variant	DI	42196525	42197048	522	0	42	-	1	POLB|CCDS6129.1|r.232-4_289+460del522insccguuugcucauggcggccug|c.62-4_119+460del522insCCGTTTGCTCATGGCGGCCTG|p.?|protein_coding:CDS:exon:extended_cis_splice_site:intron:extended_intronic_splice_region:indel:complex_change_in_transcript:transcript_variant|SO:0000010:SO:0000316:SO:0000147:SO:0001993:SO:0000188:SO:0001996:SO:1000032:SO:0001577:SO:0001576	POLB|CCDS6129.1|r.232-4_289+460del522insccguuugcucauggcggccug|c.62-4_119+460del522insCCGTTTGCTCATGGCGGCCTG|p.?|protein_coding:CDS:exon:extended_cis_splice_site:intron:extended_intronic_splice_region:indel:complex_change_in_transcript:transcript_variant|SO:0000010:SO:0000316:SO:0000147:SO:0001993:SO:0000188:SO:0001996:SO:1000032:SO:0001577:SO:0001576	./.	0	19	0	19	0	0	16	0	16	0	1	0	0	72	0	0	./.	0	6	6	7	6	0
HAP1_POLB_35-5	HAP1_parental_75_WT_DNA	d9e67dd6-328f-11e6-90b2-d6ec98816cf3	8	42196157	GGCGCC	G	540	PASS	POLB	CCDS6129.1	r.186_190delGCGCC	c.16_20delGCGCC	p.P7fs*18	Del	frameshift	D	42196157	42196165	5	1	30	752.666	1	POLB|CCDS6129.1|r.186_190delGCGCC|c.16_20delGCGCC|p.P7fs*18|protein_coding:CDS:exon:deletion:frameshift_variant|SO:0000010:SO:0000316:SO:0000147:SO:0000159:SO:0001589	POLB|CCDS6129.1|r.186_190delGCGCC|c.16_20delGCGCC|p.P7fs*18|protein_coding:CDS:exon:deletion:frameshift_variant|SO:0000010:SO:0000316:SO:0000147:SO:0000159:SO:0001589	./.	0	21	0	21	0	0	20	0	20	0	1	0	0	38	0	0	./.	4	4	4	4	4	7
HAP1_POLB_35-5	HAP1_parental_75_WT_DNA	711f8a3e-3291-11e6-90b2-d6ec98816cf3	8	42196525	TTCAGAACTCGCAAACTTTGAGAAGAACGTGAGCCAAGCTATCCACAAGTACAATGCTTACAGGTGGGACAGTGCAGCATTCTCGGGTAGCATACGTTCTGGGATACCCTGTTTAGTGTGGCAATTAACAGGACTGAGGGCCCAGTGGATATTTGGTCCATCTGCAAGAGCGGGAAAAAGCAAGAATCGAGGCTGGTACCTTACTATTTCTTGAAGAATGTGGGCAGTGCGTTATAGGATCAGTTCAGATAAGTTCCCAATTCTGATTGCAGATAGCTGTAGCCTGATACGTATTTTGTCATCATCAAACATGAATTACTAGAAATGCGGTGTAATTTTAACCGTAATGAAAGACAGCGGATGAAGTCCATACTGTGAAATATATGTGGTTCAAGGAAT…	TCCGTTTGCTCATGGCGGCCTG	660	PASS	POLB	CCDS6129.1	r.232-4_289+460del522insccguuugcucauggcggccug	c.62-4_119+460del522insCCGTTTGCTCATGGCGGCCTG	p.?	Complex	SO:0000010:protein_coding,SO:0000316:CDS,SO:0000147:exon,SO:0001993:extended_cis_splice_site,SO:0000188:intron,SO:0001996:extended_intronic_splice_region,SO:1000032:indel,SO:0001577:complex_change_in_transcript,SO:0001576:transcript_variant	DI	42196525	42197048	522	0	42	-	1	POLB|CCDS6129.1|r.232-4_289+460del522insccguuugcucauggcggccug|c.62-4_119+460del522insCCGTTTGCTCATGGCGGCCTG|p.?|protein_coding:CDS:exon:extended_cis_splice_site:intron:extended_intronic_splice_region:indel:complex_change_in_transcript:transcript_variant|SO:0000010:SO:0000316:SO:0000147:SO:0001993:SO:0000188:SO:0001996:SO:1000032:SO:0001577:SO:0001576	POLB|CCDS6129.1|r.232-4_289+460del522insccguuugcucauggcggccug|c.62-4_119+460del522insCCGTTTGCTCATGGCGGCCTG|p.?|protein_coding:CDS:exon:extended_cis_splice_site:intron:extended_intronic_splice_region:indel:complex_change_in_transcript:transcript_variant|SO:0000010:SO:0000316:SO:0000147:SO:0001993:SO:0000188:SO:0001996:SO:1000032:SO:0001577:SO:0001576	./.	0	19	0	19	0	0	16	0	16	0	1	0	0	72	0	0	./.	0	7	5	9	5	0
HAP1_POLB_35-7	HAP1_parental_75_WT_DNA	3f1f98c0-3283-11e6-b8a8-aac02daed38e	8	42196157	GGCGCC	G	480	PASS	POLB	CCDS6129.1	r.186_190delGCGCC	c.16_20delGCGCC	p.P7fs*18	Del	frameshift	D	42196157	42196165	5	1	25	673.777	1	POLB|CCDS6129.1|r.186_190delGCGCC|c.16_20delGCGCC|p.P7fs*18|protein_coding:CDS:exon:deletion:frameshift_variant|SO:0000010:SO:0000316:SO:0000147:SO:0000159:SO:0001589	POLB|CCDS6129.1|r.186_190delGCGCC|c.16_20delGCGCC|p.P7fs*18|protein_coding:CDS:exon:deletion:frameshift_variant|SO:0000010:SO:0000316:SO:0000147:SO:0000159:SO:0001589	./.	0	21	0	21	0	0	20	0	20	0	1	0	0	38	0	0	./.	5	7	4	7	5	8
HAP1_POLB_35-7	HAP1_parental_75_WT_DNA	2997d286-3285-11e6-b8a8-aac02daed38e	8	42196525	TTCAGAACTCGCAAACTTTGAGAAGAACGTGAGCCAAGCTATCCACAAGTACAATGCTTACAGGTGGGACAGTGCAGCATTCTCGGGTAGCATACGTTCTGGGATACCCTGTTTAGTGTGGCAATTAACAGGACTGAGGGCCCAGTGGATATTTGGTCCATCTGCAAGAGCGGGAAAAAGCAAGAATCGAGGCTGGTACCTTACTATTTCTTGAAGAATGTGGGCAGTGCGTTATAGGATCAGTTCAGATAAGTTCCCAATTCTGATTGCAGATAGCTGTAGCCTGATACGTATTTTGTCATCATCAAACATGAATTACTAGAAATGCGGTGTAATTTTAACCGTAATGAAAGACAGCGGATGAAGTCCATACTGTGAAATATATGTGGTTCAAGGAAT…	TCCGTTTGCTCATGGCGGCCTG	600	PASS	POLB	CCDS6129.1	r.232-4_289+460del522insccguuugcucauggcggccug	c.62-4_119+460del522insCCGTTTGCTCATGGCGGCCTG	p.?	Complex	SO:0000010:protein_coding,SO:0000316:CDS,SO:0000147:exon,SO:0001993:extended_cis_splice_site,SO:0000188:intron,SO:0001996:extended_intronic_splice_region,SO:1000032:indel,SO:0001577:complex_change_in_transcript,SO:0001576:transcript_variant	DI	42196525	42197048	522	0	35	-	1	POLB|CCDS6129.1|r.232-4_289+460del522insccguuugcucauggcggccug|c.62-4_119+460del522insCCGTTTGCTCATGGCGGCCTG|p.?|protein_coding:CDS:exon:extended_cis_splice_site:intron:extended_intronic_splice_region:indel:complex_change_in_transcript:transcript_variant|SO:0000010:SO:0000316:SO:0000147:SO:0001993:SO:0000188:SO:0001996:SO:1000032:SO:0001577:SO:0001576	POLB|CCDS6129.1|r.232-4_289+460del522insccguuugcucauggcggccug|c.62-4_119+460del522insCCGTTTGCTCATGGCGGCCTG|p.?|protein_coding:CDS:exon:extended_cis_splice_site:intron:extended_intronic_splice_region:indel:complex_change_in_transcript:transcript_variant|SO:0000010:SO:0000316:SO:0000147:SO:0001993:SO:0000188:SO:0001996:SO:1000032:SO:0001577:SO:0001576	./.	0	19	0	19	0	0	16	0	16	0	1	0	0	72	0	0	./.	0	5	6	9	6	0
HAP1_POLB_35	HAP1_parental_75_WT_DNA	570aafcc-3280-11e6-8597-c8186ee4ab00	8	42196157	GGCGCC	G	960	PASS	POLB	CCDS6129.1	r.186_190delGCGCC	c.16_20delGCGCC	p.P7fs*18	Del	frameshift	D	42196157	42196165	5	1	72	1356.45	1	POLB|CCDS6129.1|r.186_190delGCGCC|c.16_20delGCGCC|p.P7fs*18|protein_coding:CDS:exon:deletion:frameshift_variant|SO:0000010:SO:0000316:SO:0000147:SO:0000159:SO:0001589	POLB|CCDS6129.1|r.186_190delGCGCC|c.16_20delGCGCC|p.P7fs*18|protein_coding:CDS:exon:deletion:frameshift_variant|SO:0000010:SO:0000316:SO:0000147:SO:0000159:SO:0001589	./.	0	21	0	21	0	0	20	0	20	0	1	0	0	38	0	0	./.	7	8	5	8	7	11
HAP1_POLB_35	HAP1_parental_75_WT_DNA	e3ad50b8-3282-11e6-8597-c8186ee4ab00	8	42196525	TTCAGAACTCGCAAACTTTGAGAAGAACGTGAGCCAAGCTATCCACAAGTACAATGCTTACAGGTGGGACAGTGCAGCATTCTCGGGTAGCATACGTTCTGGGATACCCTGTTTAGTGTGGCAATTAACAGGACTGAGGGCCCAGTGGATATTTGGTCCATCTGCAAGAGCGGGAAAAAGCAAGAATCGAGGCTGGTACCTTACTATTTCTTGAAGAATGTGGGCAGTGCGTTATAGGATCAGTTCAGATAAGTTCCCAATTCTGATTGCAGATAGCTGTAGCCTGATACGTATTTTGTCATCATCAAACATGAATTACTAGAAATGCGGTGTAATTTTAACCGTAATGAAAGACAGCGGATGAAGTCCATACTGTGAAATATATGTGGTTCAAGGAAT…	TCCGTTTGCTCATGGCGGCCTG	660	PASS	POLB	CCDS6129.1	r.232-4_289+460del522insccguuugcucauggcggccug	c.62-4_119+460del522insCCGTTTGCTCATGGCGGCCTG	p.?	Complex	SO:0000010:protein_coding,SO:0000316:CDS,SO:0000147:exon,SO:0001993:extended_cis_splice_site,SO:0000188:intron,SO:0001996:extended_intronic_splice_region,SO:1000032:indel,SO:0001577:complex_change_in_transcript,SO:0001576:transcript_variant	DI	42196525	42197048	522	0	42	-	1	POLB|CCDS6129.1|r.232-4_289+460del522insccguuugcucauggcggccug|c.62-4_119+460del522insCCGTTTGCTCATGGCGGCCTG|p.?|protein_coding:CDS:exon:extended_cis_splice_site:intron:extended_intronic_splice_region:indel:complex_change_in_transcript:transcript_variant|SO:0000010:SO:0000316:SO:0000147:SO:0001993:SO:0000188:SO:0001996:SO:1000032:SO:0001577:SO:0001576	POLB|CCDS6129.1|r.232-4_289+460del522insccguuugcucauggcggccug|c.62-4_119+460del522insCCGTTTGCTCATGGCGGCCTG|p.?|protein_coding:CDS:exon:extended_cis_splice_site:intron:extended_intronic_splice_region:indel:complex_change_in_transcript:transcript_variant|SO:0000010:SO:0000316:SO:0000147:SO:0001993:SO:0000188:SO:0001996:SO:1000032:SO:0001577:SO:0001576	./.	0	19	0	19	0	0	16	0	16	0	1	0	0	72	0	0	./.	0	5	5	6	5	0
HAP1_POLB_35-4	HAP1_parental_75_WT_DNA	a092cc36-3273-11e6-b2b6-6589a20b69d5	8	42196157	GGCGCC	G	600	PASS	POLB	CCDS6129.1	r.186_190delGCGCC	c.16_20delGCGCC	p.P7fs*18	Del	frameshift	D	42196157	42196165	5	1	36	841.799	1	POLB|CCDS6129.1|r.186_190delGCGCC|c.16_20delGCGCC|p.P7fs*18|protein_coding:CDS:exon:deletion:frameshift_variant|SO:0000010:SO:0000316:SO:0000147:SO:0000159:SO:0001589	POLB|CCDS6129.1|r.186_190delGCGCC|c.16_20delGCGCC|p.P7fs*18|protein_coding:CDS:exon:deletion:frameshift_variant|SO:0000010:SO:0000316:SO:0000147:SO:0000159:SO:0001589	./.	0	21	0	21	0	0	20	0	20	0	1	0	0	38	0	0	./.	10	12	5	12	10	7
HAP1_POLB_35-4	HAP1_parental_75_WT_DNA	afffe760-3275-11e6-b2b6-6589a20b69d5	8	42196525	TTCAGAACTCGCAAACTTTGAGAAGAACGTGAGCCAAGCTATCCACAAGTACAATGCTTACAGGTGGGACAGTGCAGCATTCTCGGGTAGCATACGTTCTGGGATACCCTGTTTAGTGTGGCAATTAACAGGACTGAGGGCCCAGTGGATATTTGGTCCATCTGCAAGAGCGGGAAAAAGCAAGAATCGAGGCTGGTACCTTACTATTTCTTGAAGAATGTGGGCAGTGCGTTATAGGATCAGTTCAGATAAGTTCCCAATTCTGATTGCAGATAGCTGTAGCCTGATACGTATTTTGTCATCATCAAACATGAATTACTAGAAATGCGGTGTAATTTTAACCGTAATGAAAGACAGCGGATGAAGTCCATACTGTGAAATATATGTGGTTCAAGGAAT…	TCCGTTTGCTCATGGCGGCCTG	480	PASS	POLB	CCDS6129.1	r.232-4_289+460del522insccguuugcucauggcggccug	c.62-4_119+460del522insCCGTTTGCTCATGGCGGCCTG	p.?	Complex	SO:0000010:protein_coding,SO:0000316:CDS,SO:0000147:exon,SO:0001993:extended_cis_splice_site,SO:0000188:intron,SO:0001996:extended_intronic_splice_region,SO:1000032:indel,SO:0001577:complex_change_in_transcript,SO:0001576:transcript_variant	DI	42196525	42197048	522	0	24	-	1	POLB|CCDS6129.1|r.232-4_289+460del522insccguuugcucauggcggccug|c.62-4_119+460del522insCCGTTTGCTCATGGCGGCCTG|p.?|protein_coding:CDS:exon:extended_cis_splice_site:intron:extended_intronic_splice_region:indel:complex_change_in_transcript:transcript_variant|SO:0000010:SO:0000316:SO:0000147:SO:0001993:SO:0000188:SO:0001996:SO:1000032:SO:0001577:SO:0001576	POLB|CCDS6129.1|r.232-4_289+460del522insccguuugcucauggcggccug|c.62-4_119+460del522insCCGTTTGCTCATGGCGGCCTG|p.?|protein_coding:CDS:exon:extended_cis_splice_site:intron:extended_intronic_splice_region:indel:complex_change_in_transcript:transcript_variant|SO:0000010:SO:0000316:SO:0000147:SO:0001993:SO:0000188:SO:0001996:SO:1000032:SO:0001577:SO:0001576	./.	0	19	0	19	0	0	16	0	16	0	1	0	0	72	0	0	./.	0	7	5	9	5	0
HAP1_POLB_35-9	HAP1_parental_75_WT_DNA	513f4e8e-3255-11e6-aa0b-72f912ae24cf	8	42196157	GGCGCC	G	300	PASS	POLB	CCDS6129.1	r.186_190delGCGCC	c.16_20delGCGCC	p.P7fs*18	Del	frameshift	D	42196157	42196165	5	1	12	424.472	1	POLB|CCDS6129.1|r.186_190delGCGCC|c.16_20delGCGCC|p.P7fs*18|protein_coding:CDS:exon:deletion:frameshift_variant|SO:0000010:SO:0000316:SO:0000147:SO:0000159:SO:0001589	POLB|CCDS6129.1|r.186_190delGCGCC|c.16_20delGCGCC|p.P7fs*18|protein_coding:CDS:exon:deletion:frameshift_variant|SO:0000010:SO:0000316:SO:0000147:SO:0000159:SO:0001589	./.	0	21	0	21	0	0	20	0	20	0	1	0	0	38	0	0	./.	3	4	2	4	3	4
HAP1_POLB_35-1	HAP1_parental_75_WT_DNA	4f114d02-3295-11e6-804d-4bf497ba1142	8	42196157	GGCGCC	G	780	PASS	POLB	CCDS6129.1	r.186_190delGCGCC	c.16_20delGCGCC	p.P7fs*18	Del	frameshift	D	42196157	42196165	5	1	50	1070.14	1	POLB|CCDS6129.1|r.186_190delGCGCC|c.16_20delGCGCC|p.P7fs*18|protein_coding:CDS:exon:deletion:frameshift_variant|SO:0000010:SO:0000316:SO:0000147:SO:0000159:SO:0001589	POLB|CCDS6129.1|r.186_190delGCGCC|c.16_20delGCGCC|p.P7fs*18|protein_coding:CDS:exon:deletion:frameshift_variant|SO:0000010:SO:0000316:SO:0000147:SO:0000159:SO:0001589	./.	0	21	0	21	0	0	20	0	20	0	1	0	0	38	0	0	./.	10	10	9	10	10	5
HAP1_POLB_35-1	HAP1_parental_75_WT_DNA	25c68f96-3297-11e6-804d-4bf497ba1142	8	42196525	TTCAGAACTCGCAAACTTTGAGAAGAACGTGAGCCAAGCTATCCACAAGTACAATGCTTACAGGTGGGACAGTGCAGCATTCTCGGGTAGCATACGTTCTGGGATACCCTGTTTAGTGTGGCAATTAACAGGACTGAGGGCCCAGTGGATATTTGGTCCATCTGCAAGAGCGGGAAAAAGCAAGAATCGAGGCTGGTACCTTACTATTTCTTGAAGAATGTGGGCAGTGCGTTATAGGATCAGTTCAGATAAGTTCCCAATTCTGATTGCAGATAGCTGTAGCCTGATACGTATTTTGTCATCATCAAACATGAATTACTAGAAATGCGGTGTAATTTTAACCGTAATGAAAGACAGCGGATGAAGTCCATACTGTGAAATATATGTGGTTCAAGGAAT…	TCCGTTTGCTCATGGCGGCCTG	600	PASS	POLB	CCDS6129.1	r.232-4_289+460del522insccguuugcucauggcggccug	c.62-4_119+460del522insCCGTTTGCTCATGGCGGCCTG	p.?	Complex	SO:0000010:protein_coding,SO:0000316:CDS,SO:0000147:exon,SO:0001993:extended_cis_splice_site,SO:0000188:intron,SO:0001996:extended_intronic_splice_region,SO:1000032:indel,SO:0001577:complex_change_in_transcript,SO:0001576:transcript_variant	DI	42196525	42197048	522	0	32	-	1	POLB|CCDS6129.1|r.232-4_289+460del522insccguuugcucauggcggccug|c.62-4_119+460del522insCCGTTTGCTCATGGCGGCCTG|p.?|protein_coding:CDS:exon:extended_cis_splice_site:intron:extended_intronic_splice_region:indel:complex_change_in_transcript:transcript_variant|SO:0000010:SO:0000316:SO:0000147:SO:0001993:SO:0000188:SO:0001996:SO:1000032:SO:0001577:SO:0001576	POLB|CCDS6129.1|r.232-4_289+460del522insccguuugcucauggcggccug|c.62-4_119+460del522insCCGTTTGCTCATGGCGGCCTG|p.?|protein_coding:CDS:exon:extended_cis_splice_site:intron:extended_intronic_splice_region:indel:complex_change_in_transcript:transcript_variant|SO:0000010:SO:0000316:SO:0000147:SO:0001993:SO:0000188:SO:0001996:SO:1000032:SO:0001577:SO:0001576	./.	0	19	0	19	0	0	16	0	16	0	1	0	0	72	0	0	./.	0	4	3	4	3	0
HAP1_POLB_35-3	HAP1_parental_75_WT_DNA	ec33f366-3275-11e6-9fd1-e163e7d0bdd7	8	42196157	GGCGCC	G	780	PASS	POLB	CCDS6129.1	r.186_190delGCGCC	c.16_20delGCGCC	p.P7fs*18	Del	frameshift	D	42196157	42196165	5	1	54	1072.5	1	POLB|CCDS6129.1|r.186_190delGCGCC|c.16_20delGCGCC|p.P7fs*18|protein_coding:CDS:exon:deletion:frameshift_variant|SO:0000010:SO:0000316:SO:0000147:SO:0000159:SO:0001589	POLB|CCDS6129.1|r.186_190delGCGCC|c.16_20delGCGCC|p.P7fs*18|protein_coding:CDS:exon:deletion:frameshift_variant|SO:0000010:SO:0000316:SO:0000147:SO:0000159:SO:0001589	./.	0	21	0	21	0	0	20	0	20	0	1	0	0	38	0	0	./.	7	7	5	7	7	10
HAP1_POLB_35-3	HAP1_parental_75_WT_DNA	bb9798c8-3277-11e6-9fd1-e163e7d0bdd7	8	42196525	TTCAGAACTCGCAAACTTTGAGAAGAACGTGAGCCAAGCTATCCACAAGTACAATGCTTACAGGTGGGACAGTGCAGCATTCTCGGGTAGCATACGTTCTGGGATACCCTGTTTAGTGTGGCAATTAACAGGACTGAGGGCCCAGTGGATATTTGGTCCATCTGCAAGAGCGGGAAAAAGCAAGAATCGAGGCTGGTACCTTACTATTTCTTGAAGAATGTGGGCAGTGCGTTATAGGATCAGTTCAGATAAGTTCCCAATTCTGATTGCAGATAGCTGTAGCCTGATACGTATTTTGTCATCATCAAACATGAATTACTAGAAATGCGGTGTAATTTTAACCGTAATGAAAGACAGCGGATGAAGTCCATACTGTGAAATATATGTGGTTCAAGGAAT…	TCCGTTTGCTCATGGCGGCCTG	360	PASS	POLB	CCDS6129.1	r.232-4_289+460del522insccguuugcucauggcggccug	c.62-4_119+460del522insCCGTTTGCTCATGGCGGCCTG	p.?	Complex	SO:0000010:protein_coding,SO:0000316:CDS,SO:0000147:exon,SO:0001993:extended_cis_splice_site,SO:0000188:intron,SO:0001996:extended_intronic_splice_region,SO:1000032:indel,SO:0001577:complex_change_in_transcript,SO:0001576:transcript_variant	DI	42196525	42197048	522	0	15	-	1	POLB|CCDS6129.1|r.232-4_289+460del522insccguuugcucauggcggccug|c.62-4_119+460del522insCCGTTTGCTCATGGCGGCCTG|p.?|protein_coding:CDS:exon:extended_cis_splice_site:intron:extended_intronic_splice_region:indel:complex_change_in_transcript:transcript_variant|SO:0000010:SO:0000316:SO:0000147:SO:0001993:SO:0000188:SO:0001996:SO:1000032:SO:0001577:SO:0001576	POLB|CCDS6129.1|r.232-4_289+460del522insccguuugcucauggcggccug|c.62-4_119+460del522insCCGTTTGCTCATGGCGGCCTG|p.?|protein_coding:CDS:exon:extended_cis_splice_site:intron:extended_intronic_splice_region:indel:complex_change_in_transcript:transcript_variant|SO:0000010:SO:0000316:SO:0000147:SO:0001993:SO:0000188:SO:0001996:SO:1000032:SO:0001577:SO:0001576	./.	0	19	0	19	0	0	16	0	16	0	1	0	0	72	0	0	./.	0	4	4	6	4	0
HAP1_POLE_34	HAP1_parental_75_WT_DNA	d16cd8a4-3284-11e6-b0da-c38569062303	12	133257827	C	CG	900	PASS	POLE	CCDS9278.1	r.144_145insc	c.100_101insC	p.R34fs*10	Ins	frameshift	I	133257827	133257829	1	0	72	1264.26	1	POLE|CCDS9278.1|r.144_145insc|c.100_101insC|p.R34fs*10|protein_coding:CDS:exon:insertion:frameshift_variant|SO:0000010:SO:0000316:SO:0000147:SO:0000667:SO:0001589	POLE|CCDS9278.1|r.144_145insc|c.100_101insC|p.R34fs*10|protein_coding:CDS:exon:insertion:frameshift_variant|SO:0000010:SO:0000316:SO:0000147:SO:0000667:SO:0001589	./.	0	19	0	19	0	0	20	0	20	0	1	0	0	38	0	0	./.	8	8	8	8	8	10
HAP1_POLE_34-8	HAP1_parental_75_WT_DNA	7065b68c-3290-11e6-9a04-1f6bfc77b11e	12	133257827	C	CG	420	PASS	POLE	CCDS9278.1	r.144_145insc	c.100_101insC	p.R34fs*10	Ins	frameshift	I	133257827	133257829	1	0	20	581.685	1	POLE|CCDS9278.1|r.144_145insc|c.100_101insC|p.R34fs*10|protein_coding:CDS:exon:insertion:frameshift_variant|SO:0000010:SO:0000316:SO:0000147:SO:0000667:SO:0001589	POLE|CCDS9278.1|r.144_145insc|c.100_101insC|p.R34fs*10|protein_coding:CDS:exon:insertion:frameshift_variant|SO:0000010:SO:0000316:SO:0000147:SO:0000667:SO:0001589	./.	0	19	0	19	0	0	20	0	20	0	1	0	0	38	0	0	./.	5	5	3	5	5	6
HAP1_POLE_34-11	HAP1_parental_75_WT_DNA	7a277af2-328b-11e6-993a-93e95d753391	12	133257827	C	CG	1260	PASS	POLE	CCDS9278.1	r.144_145insc	c.100_101insC	p.R34fs*10	Ins	frameshift	I	133257827	133257829	1	0	132	1758.7	1	POLE|CCDS9278.1|r.144_145insc|c.100_101insC|p.R34fs*10|protein_coding:CDS:exon:insertion:frameshift_variant|SO:0000010:SO:0000316:SO:0000147:SO:0000667:SO:0001589	POLE|CCDS9278.1|r.144_145insc|c.100_101insC|p.R34fs*10|protein_coding:CDS:exon:insertion:frameshift_variant|SO:0000010:SO:0000316:SO:0000147:SO:0000667:SO:0001589	./.	0	19	0	19	0	0	20	0	20	0	1	0	0	38	0	0	./.	13	13	10	13	13	15
HAP1_POLE_34-9	HAP1_parental_75_WT_DNA	c8194b18-3322-11e6-8317-80eabbe6aa09	12	133257827	C	CG	540	PASS	POLE	CCDS9278.1	r.144_145insc	c.100_101insC	p.R34fs*10	Ins	frameshift	I	133257827	133257829	1	0	30	754.297	1	POLE|CCDS9278.1|r.144_145insc|c.100_101insC|p.R34fs*10|protein_coding:CDS:exon:insertion:frameshift_variant|SO:0000010:SO:0000316:SO:0000147:SO:0000667:SO:0001589	POLE|CCDS9278.1|r.144_145insc|c.100_101insC|p.R34fs*10|protein_coding:CDS:exon:insertion:frameshift_variant|SO:0000010:SO:0000316:SO:0000147:SO:0000667:SO:0001589	./.	0	19	0	19	0	0	20	0	20	0	1	0	0	38	0	0	./.	7	8	4	8	7	8
HAP1_POLE_34-2	HAP1_parental_75_WT_DNA	90a4d9c2-3287-11e6-ae56-63a635cec73b	12	133257827	C	CG	1080	PASS	POLE	CCDS9278.1	r.144_145insc	c.100_101insC	p.R34fs*10	Ins	frameshift	I	133257827	133257829	1	0	91	1513.94	1	POLE|CCDS9278.1|r.144_145insc|c.100_101insC|p.R34fs*10|protein_coding:CDS:exon:insertion:frameshift_variant|SO:0000010:SO:0000316:SO:0000147:SO:0000667:SO:0001589	POLE|CCDS9278.1|r.144_145insc|c.100_101insC|p.R34fs*10|protein_coding:CDS:exon:insertion:frameshift_variant|SO:0000010:SO:0000316:SO:0000147:SO:0000667:SO:0001589	./.	0	19	0	19	0	0	20	0	20	0	1	0	0	38	0	0	./.	12	12	12	12	12	7
HAP1_POLE_34-10	HAP1_parental_75_WT_DNA	d6afbe2a-328f-11e6-afde-34ab4430f757	12	133257827	C	CG	480	PASS	POLE	CCDS9278.1	r.144_145insc	c.100_101insC	p.R34fs*10	Ins	frameshift	I	133257827	133257829	1	0	24	671.86	1	POLE|CCDS9278.1|r.144_145insc|c.100_101insC|p.R34fs*10|protein_coding:CDS:exon:insertion:frameshift_variant|SO:0000010:SO:0000316:SO:0000147:SO:0000667:SO:0001589	POLE|CCDS9278.1|r.144_145insc|c.100_101insC|p.R34fs*10|protein_coding:CDS:exon:insertion:frameshift_variant|SO:0000010:SO:0000316:SO:0000147:SO:0000667:SO:0001589	./.	0	19	0	19	0	0	20	0	20	0	1	0	0	38	0	0	./.	5	5	3	5	5	9
HAP1_POLE_34-7	HAP1_parental_75_WT_DNA	ecba4e80-3283-11e6-9575-b66f2aaffa45	12	133257827	C	CG	960	PASS	POLE	CCDS9278.1	r.144_145insc	c.100_101insC	p.R34fs*10	Ins	frameshift	I	133257827	133257829	1	0	65	1342.33	1	POLE|CCDS9278.1|r.144_145insc|c.100_101insC|p.R34fs*10|protein_coding:CDS:exon:insertion:frameshift_variant|SO:0000010:SO:0000316:SO:0000147:SO:0000667:SO:0001589	POLE|CCDS9278.1|r.144_145insc|c.100_101insC|p.R34fs*10|protein_coding:CDS:exon:insertion:frameshift_variant|SO:0000010:SO:0000316:SO:0000147:SO:0000667:SO:0001589	./.	0	19	0	19	0	0	20	0	20	0	1	0	0	38	0	0	./.	13	13	12	13	13	7
HAP1_POLE_34-4	HAP1_parental_75_WT_DNA	f9f0e4d2-3324-11e6-af9a-d45da78019ab	12	133257827	C	CG	960	PASS	POLE	CCDS9278.1	r.144_145insc	c.100_101insC	p.R34fs*10	Ins	frameshift	I	133257827	133257829	1	0	77	1344.27	1	POLE|CCDS9278.1|r.144_145insc|c.100_101insC|p.R34fs*10|protein_coding:CDS:exon:insertion:frameshift_variant|SO:0000010:SO:0000316:SO:0000147:SO:0000667:SO:0001589	POLE|CCDS9278.1|r.144_145insc|c.100_101insC|p.R34fs*10|protein_coding:CDS:exon:insertion:frameshift_variant|SO:0000010:SO:0000316:SO:0000147:SO:0000667:SO:0001589	./.	0	19	0	19	0	0	20	0	20	0	1	0	0	38	0	0	./.	12	13	10	13	12	7
HAP1_POLM_21-2	HAP1_parental_75_WT_DNA	f5e8001c-3281-11e6-9a85-856e0cfb5812	7	44121878	TG	T	900	PASS	POLM	CCDS64636.1	r.206delC	c.159delC	p.G55fs*16	Del	frameshift	D	44121878	44121881	1	2	72	1265.67	1	POLM|CCDS64636.1|r.206delC|c.159delC|p.G55fs*16|protein_coding:CDS:exon:deletion:frameshift_variant|SO:0000010:SO:0000316:SO:0000147:SO:0000159:SO:0001589	POLM|CCDS64636.1|r.206delC|c.159delC|p.G55fs*16|protein_coding:CDS:exon:deletion:frameshift_variant|SO:0000010:SO:0000316:SO:0000147:SO:0000159:SO:0001589	./.	0	18	0	18	0	0	22	0	22	0	1	0	0	47	0	0	./.	9	9	8	9	9	12
HAP1_POLM_21-4	HAP1_parental_75_WT_DNA	24bd1aee-3278-11e6-9923-604d1daa6045	7	44121878	TG	T	360	PASS	POLM	CCDS64636.1	r.206delC	c.159delC	p.G55fs*16	Del	frameshift	D	44121878	44121881	1	2	16	503.076	1	POLM|CCDS64636.1|r.206delC|c.159delC|p.G55fs*16|protein_coding:CDS:exon:deletion:frameshift_variant|SO:0000010:SO:0000316:SO:0000147:SO:0000159:SO:0001589	POLM|CCDS64636.1|r.206delC|c.159delC|p.G55fs*16|protein_coding:CDS:exon:deletion:frameshift_variant|SO:0000010:SO:0000316:SO:0000147:SO:0000159:SO:0001589	./.	0	18	0	18	0	0	22	0	22	0	1	0	0	47	0	0	./.	4	4	3	4	4	6
HAP1_POLM-21-10	HAP1_parental_75_WT_DNA	4485e4f4-328d-11e6-b797-0ba0e7d0bdd7	7	44121878	TG	T	600	PASS	POLM	CCDS64636.1	r.206delC	c.159delC	p.G55fs*16	Del	frameshift	D	44121878	44121881	1	2	35	842.22	1	POLM|CCDS64636.1|r.206delC|c.159delC|p.G55fs*16|protein_coding:CDS:exon:deletion:frameshift_variant|SO:0000010:SO:0000316:SO:0000147:SO:0000159:SO:0001589	POLM|CCDS64636.1|r.206delC|c.159delC|p.G55fs*16|protein_coding:CDS:exon:deletion:frameshift_variant|SO:0000010:SO:0000316:SO:0000147:SO:0000159:SO:0001589	./.	0	18	0	18	0	0	22	0	22	0	1	0	0	47	0	0	./.	5	5	4	5	5	8
HAP1_POLM_21-8	HAP1_parental_75_WT_DNA	07ec9166-3290-11e6-bbb7-3068694da5d2	7	44121878	TG	T	659	PASS	POLM	CCDS64636.1	r.206delC	c.159delC	p.G55fs*16	Del	frameshift	D	44121878	44121881	1	2	42	910.208	1	POLM|CCDS64636.1|r.206delC|c.159delC|p.G55fs*16|protein_coding:CDS:exon:deletion:frameshift_variant|SO:0000010:SO:0000316:SO:0000147:SO:0000159:SO:0001589	POLM|CCDS64636.1|r.206delC|c.159delC|p.G55fs*16|protein_coding:CDS:exon:deletion:frameshift_variant|SO:0000010:SO:0000316:SO:0000147:SO:0000159:SO:0001589	./.	0	18	0	18	0	0	22	0	22	0	1	0	0	47	0	0	./.	6	6	5	6	6	11
HAP1_POLM_21-11	HAP1_parental_75_WT_DNA	6eb79d46-3272-11e6-ad8b-494f3cfdbd24	7	44121878	TG	T	600	PASS	POLM	CCDS64636.1	r.206delC	c.159delC	p.G55fs*16	Del	frameshift	D	44121878	44121881	1	2	32	833.802	1	POLM|CCDS64636.1|r.206delC|c.159delC|p.G55fs*16|protein_coding:CDS:exon:deletion:frameshift_variant|SO:0000010:SO:0000316:SO:0000147:SO:0000159:SO:0001589	POLM|CCDS64636.1|r.206delC|c.159delC|p.G55fs*16|protein_coding:CDS:exon:deletion:frameshift_variant|SO:0000010:SO:0000316:SO:0000147:SO:0000159:SO:0001589	./.	0	18	0	18	0	0	22	0	22	0	1	0	0	47	0	0	./.	3	3	3	3	3	9
HAP1_POLM_21-12	HAP1_parental_75_WT_DNA	eb00d58c-327e-11e6-8cd8-82e7b41afd22	7	44121878	TG	T	600	PASS	POLM	CCDS64636.1	r.206delC	c.159delC	p.G55fs*16	Del	frameshift	D	44121878	44121881	1	2	32	842.878	1	POLM|CCDS64636.1|r.206delC|c.159delC|p.G55fs*16|protein_coding:CDS:exon:deletion:frameshift_variant|SO:0000010:SO:0000316:SO:0000147:SO:0000159:SO:0001589	POLM|CCDS64636.1|r.206delC|c.159delC|p.G55fs*16|protein_coding:CDS:exon:deletion:frameshift_variant|SO:0000010:SO:0000316:SO:0000147:SO:0000159:SO:0001589	./.	0	18	0	18	0	0	22	0	22	0	1	0	0	47	0	0	./.	8	8	3	8	8	9
HAP1_POLM_21-9	HAP1_parental_75_WT_DNA	5149c984-3257-11e6-8acd-03a12aaffa45	7	44121878	TG	T	592	PASS	POLM	CCDS64636.1	r.206delC	c.159delC	p.G55fs*16	Del	frameshift	D	44121878	44121881	1	2	35	843.451	1	POLM|CCDS64636.1|r.206delC|c.159delC|p.G55fs*16|protein_coding:CDS:exon:deletion:frameshift_variant|SO:0000010:SO:0000316:SO:0000147:SO:0000159:SO:0001589	POLM|CCDS64636.1|r.206delC|c.159delC|p.G55fs*16|protein_coding:CDS:exon:deletion:frameshift_variant|SO:0000010:SO:0000316:SO:0000147:SO:0000159:SO:0001589	./.	0	18	0	18	0	0	22	0	22	0	1	0	0	47	0	0	./.	9	10	6	10	9	10
[truncated: 19 more columns]

## Sheet: Sheet1
Knockout	Chrom	Pos	Ref	Alt	Type	Effect
CHK2	22	29107973	TCGAAAGCCAG	T	Del	frameshift
EXO1	1	242015655	C	CA	Ins	frameshift
FANCC	9	98009764	A	AT	Ins	frameshift
MSH6	2	48018103	ATGGAGGGTTACCCC	A	Del	frameshift
NEIL1	15	75641369	GAGCAGTGCCTACCGCATCTCAGCTTCAGCCCGCGGCAAGGAGCTGCGCCTGATACTGAGCCCTCTGCCTGGGGCCCAGCCCCAACAGGAGCCACTGGCCCTGGTCTTCCGCTTCGGCATGTCCGGCTCTTTTCAGCTGGTGCCCCGCGAGGAGCTGCCACGCCATGCCCACCTGCGCTTTTA	G	Del	frameshift
NUDT1	7	2284304	GGAATGGCT	G	Del	frameshift
POLB	8	42196157	GGCGCC	G	Del	frameshift
POLE	12	133257827	C	CG	Ins	frameshift
POLM	7	44121878	TG	T	Del	frameshift
