# Supplementary material for: Validating the concept of mutational signatures with isogenic cell models
Source: Nat Commun. 2018 May 1;9:1744. doi: 10.1038/s41467-018-04052-8 (PMC5931590; doi:10.1038/s41467-018-04052-8)
Supplement: Supplementary file 5 — Supplementary Data 2 [file 41467_2018_4052_MOESM5_ESM.xlsx]

## Sheet: Sheet1
Result	Query tag	Search result	Query type	Mismatch	Ends with RG	Chr Position	Strand	Cut site	Score	Query_Gene
AGGTAAAGCTGGCTTTCGAGAGG -- hit AGGTAAAGCTGGCTTTCGAGNGG -- query	Query: AGGTAAAGCTGGCTTTCGAGNNGG	hit: AGGTAAAGCTGGCTTTCGAGAGGA	Ins PAM 2, or Ins PAM 3	1	No	Chr22:29107968-29107991	-	29107974	40.7	CHEK2
GGTAAAGCTGGCTTTCGAGAGG -- hit GGTAAAGCTGGCTTTCGAGNGG -- query	Query: AGGTAAAGCTGGCTTTCGAGNGNG	hit: AGGTAAAGCTGGCTTTCGAGAGGA	Ins PAM 1	1	No	Chr22:29107968-29107991	-	29107974	40.7	CHEK2
GGTAAAGCTGGCTTTCGAGAGG -- hit AGTAAAGCTGGCTTTCGAGNGG -- query	Query: AGGTAAAGCTGGCTTTCGAGGG	hit: AGGTAAAGCTGGCTTTCGAGAG	Del PAM 3	1	Yes	Chr22:29107970-29107991	-	29107976	40.51	CHEK2
GAGGTAAAGCTGGCTTTCGAGAGG -- hit ANGGTAAAGCTGGCTTTCGAGNGG -- query	Query: AGGTAAAGCTGGCTTTCGANGG	hit: AGGTAAAGCTGGCTTTCGAGAG	Del 1	1	Yes	Chr22:29107970-29107991	-	29107976	26.51	CHEK2
AGGTAAAGCTGGCTTTCGAGAG -- hit AGGTAAAGCTGGCTTTCGAGNG -- query	Query: AGGTAAAGCTGGCTTTCGAGNG	hit: AGGTAAAGCTGGCTTTCGAGAG	Del PAM 1, or Del PAM 2	0	Yes	Chr22:29107970-29107991	-	29107976	20.51	CHEK2
AGGTAAAGCTGGCTTTCGAGAG -- hit AGGTAAAGCTGGCTTTCGANGG -- query	Query: ANGGTAAAGCTGGCTTTCGAGNGG	hit: GAGGTAAAGCTGGCTTTCGAGAGG	Ins 19	1	Yes	Chr22:29107969-29107992	-	29107975	0.95	CHEK2
AGGTAAAGCTGGCTTTCGAGAG -- hit AGGTAAAGCTGGCTTTCGAGGG -- query	Query: AGTAAAGCTGGCTTTCGAGNGG	hit: GGTAAAGCTGGCTTTCGAGAGG	Del 18, or Del 19	1	Yes	Chr22:29107969-29107990	-	29107975	0.76	CHEK2
AGGTAAAGCTGGCTTTCGAGAGGA -- hit AGGTAAAGCTGGCTTTCGAGNNGG -- query	Query: GGTAAAGCTGGCTTTCGAGNGG	hit: GGTAAAGCTGGCTTTCGAGAGG	Del 20	0	Yes	Chr22:29107969-29107990	-	29107975	0.63	CHEK2
AGGTAAAGCTGGCTTTCGAGAGGA -- hit AGGTAAAGCTGGCTTTCGAGNGNG -- query	Query: AGGTAAAGCTGGCTTTCGAGNGG	hit: AGGTAAAGCTGGCTTTCGAGAGG	No indel	0	Yes	Chr22:29107969-29107991	-	29107975	0	CHEK2
ATCCATCAAATACGAGAATAGGC -- hit ATCCATCAAATACGAGAATNNGG -- query	Query: ATCCATCAAATACGAGAATNNGG	hit: ATCCATCAAATACGAGAATAGGC	Ins PAM 2, or Ins PAM 3	1	No	Chr1:242015648-242015670	-	242015654	40.7	EXO1
ATCCATCAAATACGAGAATAGGC -- hit ATCCATCAAATACGAGAATNGNG -- query	Query: ATCCATCAAATACGAGAATNGNG	hit: ATCCATCAAATACGAGAATAGGC	Ins PAM 1	1	No	Chr1:242015648-242015670	-	242015654	40.7	EXO1
ATCCATCAAATACGAGAATAG -- hit ATCCATCAAATACGAGAATGG -- query	Query: ATCCATCAAATACGAGAATGG	hit: ATCCATCAAATACGAGAATAG	Del PAM 3	1	Yes	Chr1:242015650-242015670	-	242015656	40.51	EXO1
ATCCATCAAATACGAGAATAG -- hit ATCCATCAAATACGAGAANGG -- query	Query: ATCCATCAAATACGAGAANGG	hit: ATCCATCAAATACGAGAATAG	Del 1	1	Yes	Chr1:242015650-242015670	-	242015656	26.51	EXO1
ATCCATCAAATACAGAATTGT -- hit ATCCATCAAATACAGAATNGG -- query	Query: ATCCATCAAATACAGAATNGG	hit: ATCCATCAAATACAGAATTGT	Del 6	1	No	Chr7:46487458-46487478	+	46487472	22.41	EXO1
ATCCATCAAATACGAGAATAG -- hit ATCCATCAAATACGAGAATNG -- query	Query: ATCCATCAAATACGAGAATNG	hit: ATCCATCAAATACGAGAATAG	Del PAM 1, or Del PAM 2	0	Yes	Chr1:242015650-242015670	-	242015656	20.51	EXO1
ATCCATCAAATACAAGAAAAGG -- hit ATCCATCAAATACGAGAATNGG -- query	Query: ATCCATCAAATACGAGAATNGG	hit: ATCCATCAAATACAAGAAAAGG	No indel	2	Yes	Chr4:136894574-136894595	+	136894589	7.9	EXO1
ATCCATCAAATGTGAGAATTGG -- hit ATCCATCAAATACGAGAATNGG -- query	Query: ATCCATCAAATACGAGAATNGG	hit: ATCCATCAAATGTGAGAATTGG	No indel	2	Yes	Chr9:119085697-119085718	+	119085712	2.4	EXO1
CATCCATCAAATACGAGAATAGG -- hit ANTCCATCAAATACGAGAATNGG -- query	Query: ANTCCATCAAATACGAGAATNGG	hit: CATCCATCAAATACGAGAATAGG	Ins 18	1	Yes	Chr1:242015649-242015671	-	242015655	0.98	EXO1
TCCATCAAATACGAGAATAGG -- hit ACCATCAAATACGAGAATNGG -- query	Query: ACCATCAAATACGAGAATNGG	hit: TCCATCAAATACGAGAATAGG	Del 18	1	Yes	Chr1:242015649-242015669	-	242015655	0.79	EXO1
TCCATCAAATACGAGAATAGG -- hit TCCATCAAATACGAGAATNGG -- query	Query: TCCATCAAATACGAGAATNGG	hit: TCCATCAAATACGAGAATAGG	Del 19	0	Yes	Chr1:242015649-242015669	-	242015655	0.64	EXO1
ATCCATCAAATACGAGAATAGG -- hit ATCCATCAAATACGAGAATNGG -- query	Query: ATCCATCAAATACGAGAATNGG	hit: ATCCATCAAATACGAGAATAGG	No indel	0	Yes	Chr1:242015649-242015670	-	242015655	0	EXO1
GCCAACAGTTGACCAATTGTGGGG -- hit GCCAACAGTTGACCAATTGTNNGG -- query	Query: GCCAACAGTTGACCAATTGTNNGG	hit: GCCAACAGTTGACCAATTGTGGGG	Ins PAM 2, or Ins PAM 3	0	Yes	Chr9:98009749-98009772	+	98009766	20.7	FANCC
GCCAACAGTTGACCAATTGTGGGG -- hit GCCAACAGTTGACCAATTGTNGNG -- query	Query: GCCAACAGTTGACCAATTGTNGNG	hit: GCCAACAGTTGACCAATTGTGGGG	Ins PAM 1	0	Yes	Chr9:98009749-98009772	+	98009766	20.7	FANCC
GCCAACAGTTGACCAATTGTGG -- hit GCCAACAGTTGACCAATTGTGG -- query	Query: GCCAACAGTTGACCAATTGTGG	hit: GCCAACAGTTGACCAATTGTGG	Del PAM 3	0	Yes	Chr9:98009749-98009770	+	98009764	20.51	FANCC
GCCAACAGTTGACCAATTGTGG -- hit GCCAACAGTTGACCAATTGTNG -- query	Query: GCCAACAGTTGACCAATTGTNG	hit: GCCAACAGTTGACCAATTGTGG	Del PAM 1, or Del PAM 2	0	Yes	Chr9:98009749-98009770	+	98009764	20.51	FANCC
GCCAACAGTTGACCAATTGTGGGG -- hit GCCAACAGTTGACCAATTGNTNGG -- query	Query: GCCAACAGTTGACCAATTGNTNGG	hit: GCCAACAGTTGACCAATTGTGGGG	Ins 1	1	Yes	Chr9:98009749-98009772	+	98009766	12.7	FANCC
GCCAACAGTTGACCAATTGTGG -- hit GCCAACAGTTGACCAATTTNGG -- query	Query: GCCAACAGTTGACCAATTTNGG	hit: GCCAACAGTTGACCAATTGTGG	Del 2	1	Yes	Chr9:98009749-98009770	+	98009764	11.51	FANCC
GCCAACAGTTGACCAATTGTGG -- hit GCCAACAGTTGACCAATTGNGG -- query	Query: GCCAACAGTTGACCAATTGNGG	hit: GCCAACAGTTGACCAATTGTGG	Del 1	0	Yes	Chr9:98009749-98009770	+	98009764	6.51	FANCC
TGCCAACAGTTGACCAATTGTGGG -- hit GNCCAACAGTTGACCAATTGTNGG -- query	Query: GNCCAACAGTTGACCAATTGTNGG	hit: TGCCAACAGTTGACCAATTGTGGG	Ins 19	1	Yes	Chr9:98009748-98009771	+	98009765	0.95	FANCC
CCAACAGTTGACCAATTGTGGG -- hit GCAACAGTTGACCAATTGTNGG -- query	Query: GCAACAGTTGACCAATTGTNGG	hit: CCAACAGTTGACCAATTGTGGG	Del 18, or Del 19	1	Yes	Chr9:98009750-98009771	+	98009765	0.76	FANCC
CCAACAGTTGACCAATTGTGGG -- hit CCAACAGTTGACCAATTGTNGG -- query	Query: CCAACAGTTGACCAATTGTNGG	hit: CCAACAGTTGACCAATTGTGGG	Del 20	0	Yes	Chr9:98009750-98009771	+	98009765	0.63	FANCC
GCCAACAGTTGACCAATTGTGGG -- hit GCCAACAGTTGACCAATTGTNGG -- query	Query: GCCAACAGTTGACCAATTGTNGG	hit: GCCAACAGTTGACCAATTGTGGG	No indel	0	Yes	Chr9:98009749-98009771	+	98009765	0	FANCC
CCAAGATGGAGGGTTACCCCTGGT -- hit CCAAGATGGAGGGTTACCCCNNGG -- query	Query: CCAAGATGGAGGGTTACCCCNNGG	hit: CCAAGATGGAGGGTTACCCCTGGT	Ins PAM 2, or Ins PAM 3	1	No	Chr2:48018098-48018121	+	48018115	40.7	MSH6
CCAAGATGGAGGGTTACCCCTGGT -- hit CCAAGATGGAGGGTTACCCCNGNG -- query	Query: CCAAGATGGAGGGTTACCCCNGNG	hit: CCAAGATGGAGGGTTACCCCTGGT	Ins PAM 1	1	No	Chr2:48018098-48018121	+	48018115	40.7	MSH6
CCAAGATGGAGGGTTACCCCTG -- hit CCAAGATGGAGGGTTACCCCGG -- query	Query: CCAAGATGGAGGGTTACCCCGG	hit: CCAAGATGGAGGGTTACCCCTG	Del PAM 3	1	No	Chr2:48018098-48018119	+	48018113	40.51	MSH6
CCAAGATGGAGGGTTACCCCTG -- hit CCAAGATGGAGGGTTACCCNGG -- query	Query: CCAAGATGGAGGGTTACCCNGG	hit: CCAAGATGGAGGGTTACCCCTG	Del 1, or Del 2, or Del 3, or Del 4	1	No	Chr2:48018098-48018119	+	48018113	23.51	MSH6
CCAAGATGGAGGGTTACCCCTG -- hit CCAAGATGGAGGGTTACCCCNG -- query	Query: CCAAGATGGAGGGTTACCCCNG	hit: CCAAGATGGAGGGTTACCCCTG	Del PAM 1, or Del PAM 2	0	No	Chr2:48018098-48018119	+	48018113	20.51	MSH6
CCAAGATGGAGGCTTAGCCCTGG -- hit CCAAGATGGAGGGTTACCCCNGG -- query	Query: CCAAGATGGAGGGTTACCCCNGG	hit: CCAAGATGGAGGCTTAGCCCTGG	No indel	2	Yes	Chr7:75886636-75886658	-	75886642	4.1	MSH6
GCCAAGATGGAGGGTTACCCCTGG -- hit CCNAAGATGGAGGGTTACCCCNGG -- query	Query: CCNAAGATGGAGGGTTACCCCNGG	hit: GCCAAGATGGAGGGTTACCCCTGG	Ins 18	1	Yes	Chr2:48018097-48018120	+	48018114	0.97	MSH6
GCCAAGATGGAGGGTTACCCCTGG -- hit CNCAAGATGGAGGGTTACCCCNGG -- query	Query: CNCAAGATGGAGGGTTACCCCNGG	hit: GCCAAGATGGAGGGTTACCCCTGG	Ins 19	1	Yes	Chr2:48018097-48018120	+	48018114	0.95	MSH6
CAAGATGGAGGGTTACCCCTGG -- hit CCAGATGGAGGGTTACCCCNGG -- query	Query: CCAGATGGAGGGTTACCCCNGG	hit: CAAGATGGAGGGTTACCCCTGG	Del 17, or Del 18	1	Yes	Chr2:48018099-48018120	+	48018114	0.79	MSH6
CAAGATGGAGGGTTACCCCTGG -- hit CAAGATGGAGGGTTACCCCNGG -- query	Query: CAAGATGGAGGGTTACCCCNGG	hit: CAAGATGGAGGGTTACCCCTGG	Del 19, or Del 20	0	Yes	Chr2:48018099-48018120	+	48018114	0.63	MSH6
CCAAGATGGAGGGTTACCCCTGG -- hit CCAAGATGGAGGGTTACCCCNGG -- query	Query: CCAAGATGGAGGGTTACCCCNGG	hit: CCAAGATGGAGGGTTACCCCTGG	No indel	0	Yes	Chr2:48018098-48018120	+	48018114	0	MSH6
TGCCCACCTGCGCTTTTACACGGC -- hit TGCCCACCTGCGCTTTTACANNGG -- query	Query: TGCCCACCTGCGCTTTTACANNGG	hit: TGCCCACCTGCGCTTTTACACGGC	Ins PAM 2, or Ins PAM 3	1	No	Chr15:75641534-75641557	+	75641551	40.7	NEIL1
TGCCCACCTGCGCTTTTACACGGC -- hit TGCCCACCTGCGCTTTTACANGNG -- query	Query: TGCCCACCTGCGCTTTTACANGNG	hit: TGCCCACCTGCGCTTTTACACGGC	Ins PAM 1	1	No	Chr15:75641534-75641557	+	75641551	40.7	NEIL1
TGCCCACCTGCGCTTTTACACG -- hit TGCCCACCTGCGCTTTTACAGG -- query	Query: TGCCCACCTGCGCTTTTACAGG	hit: TGCCCACCTGCGCTTTTACACG	Del PAM 3	1	No	Chr15:75641534-75641555	+	75641549	40.51	NEIL1
TGCCCACCTGCGCTTTTACACG -- hit TGCCCACCTGCGCTTTTACNGG -- query	Query: TGCCCACCTGCGCTTTTACNGG	hit: TGCCCACCTGCGCTTTTACACG	Del 1	1	No	Chr15:75641534-75641555	+	75641549	26.51	NEIL1
TGCCCACCTGCGCTTTTACACG -- hit TGCCCACCTGCGCTTTTACANG -- query	Query: TGCCCACCTGCGCTTTTACANG	hit: TGCCCACCTGCGCTTTTACACG	Del PAM 1, or Del PAM 2	0	No	Chr15:75641534-75641555	+	75641549	20.51	NEIL1
TGCCCACCTGTGCTTTTAGCAAGG -- hit TGCCCACCTGCGCTTTTANCANGG -- query	Query: TGCCCACCTGCGCTTTTANCANGG	hit: TGCCCACCTGTGCTTTTAGCAAGG	Ins 2	1	Yes	Chr13:74197749-74197772	+	74197766	6.4	NEIL1
ATGCCCACCTGCGCTTTTACACGG -- hit TNGCCCACCTGCGCTTTTACANGG -- query	Query: TNGCCCACCTGCGCTTTTACANGG	hit: ATGCCCACCTGCGCTTTTACACGG	Ins 19	1	Yes	Chr15:75641533-75641556	+	75641550	0.95	NEIL1
GCCCACCTGCGCTTTTACACGG -- hit TCCCACCTGCGCTTTTACANGG -- query	Query: TCCCACCTGCGCTTTTACANGG	hit: GCCCACCTGCGCTTTTACACGG	Del 19	1	Yes	Chr15:75641535-75641556	+	75641550	0.76	NEIL1
GCCCACCTGCGCTTTTACACGG -- hit GCCCACCTGCGCTTTTACANGG -- query	Query: GCCCACCTGCGCTTTTACANGG	hit: GCCCACCTGCGCTTTTACACGG	Del 20	0	Yes	Chr15:75641535-75641556	+	75641550	0.63	NEIL1
TGCCCACCTGCGCTTTTACACGG -- hit TGCCCACCTGCGCTTTTACANGG -- query	Query: TGCCCACCTGCGCTTTTACANGG	hit: TGCCCACCTGCGCTTTTACACGG	No indel	0	Yes	Chr15:75641534-75641556	+	75641550	0	NEIL1
TTCGGGGCCGGCCGGTGGAATGGC -- hit TTCGGGGCCGGCCGGTGGAANNGG -- query	Query: TTCGGGGCCGGCCGGTGGAANNGG	hit: TTCGGGGCCGGCCGGTGGAATGGC	Ins PAM 2, or Ins PAM 3	1	No	Chr7:2284288-2284311	+	2284305	40.7	NUDT1
TTCGGGGCCGGCCGGTGGAATGGC -- hit TTCGGGGCCGGCCGGTGGAANGNG -- query	Query: TTCGGGGCCGGCCGGTGGAANGNG	hit: TTCGGGGCCGGCCGGTGGAATGGC	Ins PAM 1	1	No	Chr7:2284288-2284311	+	2284305	40.7	NUDT1
TTCGGGGCCGGCCGGTGGAATG -- hit TTCGGGGCCGGCCGGTGGAAGG -- query	Query: TTCGGGGCCGGCCGGTGGAAGG	hit: TTCGGGGCCGGCCGGTGGAATG	Del PAM 3	1	No	Chr7:2284288-2284309	+	2284303	40.51	NUDT1
TTCGGGGCCGGCCGGTGGAATG -- hit TTCGGGGCCGGCCGGTGGANGG -- query	Query: TTCGGGGCCGGCCGGTGGANGG	hit: TTCGGGGCCGGCCGGTGGAATG	Del 1, or Del 2	1	No	Chr7:2284288-2284309	+	2284303	25.51	NUDT1
TTCGGGGCCGGCCGGTGGAATG -- hit TTCGGGGCCGGCCGGTGGAANG -- query	Query: TTCGGGGCCGGCCGGTGGAANG	hit: TTCGGGGCCGGCCGGTGGAATG	Del PAM 1, or Del PAM 2	0	No	Chr7:2284288-2284309	+	2284303	20.51	NUDT1
CTTCGGGGCCGGCCGGTGGAATGG -- hit TTNCGGGGCCGGCCGGTGGAANGG -- query	Query: TTNCGGGGCCGGCCGGTGGAANGG	hit: CTTCGGGGCCGGCCGGTGGAATGG	Ins 18	1	Yes	Chr7:2284287-2284310	+	2284304	0.97	NUDT1
CTTCGGGGCCGGCCGGTGGAATGG -- hit TNTCGGGGCCGGCCGGTGGAANGG -- query	Query: TNTCGGGGCCGGCCGGTGGAANGG	hit: CTTCGGGGCCGGCCGGTGGAATGG	Ins 19	1	Yes	Chr7:2284287-2284310	+	2284304	0.95	NUDT1
TCGGGGCCGGCCGGTGGAATGG -- hit TTGGGGCCGGCCGGTGGAANGG -- query	Query: TTGGGGCCGGCCGGTGGAANGG	hit: TCGGGGCCGGCCGGTGGAATGG	Del 18	1	Yes	Chr7:2284289-2284310	+	2284304	0.79	NUDT1
TCGGGGCCGGCCGGTGGAATGG -- hit TCGGGGCCGGCCGGTGGAANGG -- query	Query: TCGGGGCCGGCCGGTGGAANGG	hit: TCGGGGCCGGCCGGTGGAATGG	Del 19, or Del 20	0	Yes	Chr7:2284289-2284310	+	2284304	0.63	NUDT1
TTCGGGGCCGGCCGGTGGAATGG -- hit TTCGGGGCCGGCCGGTGGAANGG -- query	Query: TTCGGGGCCGGCCGGTGGAANGG	hit: TTCGGGGCCGGCCGGTGGAATGG	No indel	0	Yes	Chr7:2284288-2284310	+	2284304	0	NUDT1
GAGCAAACGGAAGGCGCCGCAGGA -- hit GAGCAAACGGAAGGCGCCGCNNGG -- query	Query: GAGCAAACGGAAGGCGCCGCNNGG	hit: GAGCAAACGGAAGGCGCCGCAGGA	Ins PAM 2, or Ins PAM 3	1	No	Chr8:42196145-42196168	+	42196162	40.7	POLB
GAGCAAACGGAAGGCGCCGCAGGA -- hit GAGCAAACGGAAGGCGCCGCNGNG -- query	Query: GAGCAAACGGAAGGCGCCGCNGNG	hit: GAGCAAACGGAAGGCGCCGCAGGA	Ins PAM 1	1	No	Chr8:42196145-42196168	+	42196162	40.7	POLB
GAGCAAACGGAAGGCGCCGCAG -- hit GAGCAAACGGAAGGCGCCGCGG -- query	Query: GAGCAAACGGAAGGCGCCGCGG	hit: GAGCAAACGGAAGGCGCCGCAG	Del PAM 3	1	Yes	Chr8:42196145-42196166	+	42196160	40.51	POLB
GAGCAAACGGAAGGCGCCGCAG -- hit GAGCAAACGGAAGGCGCCGNGG -- query	Query: GAGCAAACGGAAGGCGCCGNGG	hit: GAGCAAACGGAAGGCGCCGCAG	Del 1	1	Yes	Chr8:42196145-42196166	+	42196160	26.51	POLB
GAGCAAACGGAAGGCGCCGCAG -- hit GAGCAAACGGAAGGCGCCGCNG -- query	Query: GAGCAAACGGAAGGCGCCGCNG	hit: GAGCAAACGGAAGGCGCCGCAG	Del PAM 1, or Del PAM 2	0	Yes	Chr8:42196145-42196166	+	42196160	20.51	POLB
GAGAAACGGGAGGCGCCGCTGG -- hit GAGAAACGGAAGGCGCCGCNGG -- query	Query: GAGAAACGGAAGGCGCCGCNGG	hit: GAGAAACGGGAGGCGCCGCTGG	Del 17	1	Yes	Chr19:14492423-14492444	+	14492438	1.38	POLB
GAGAAACGGGAGGCGCCGCTGG -- hit GAGAAACGGAAGGCGCCGCNGG -- query	Query: GAGAAACGGAAGGCGCCGCNGG	hit: GAGAAACGGGAGGCGCCGCTGG	Del 17	1	Yes	Chr19:14887448-14887469	-	14887454	1.38	POLB
TGAGCAAACGGAAGGCGCCGCAGG -- hit GNAGCAAACGGAAGGCGCCGCNGG -- query	Query: GNAGCAAACGGAAGGCGCCGCNGG	hit: TGAGCAAACGGAAGGCGCCGCAGG	Ins 19	1	Yes	Chr8:42196144-42196167	+	42196161	0.95	POLB
AGCAAACGGAAGGCGCCGCAGG -- hit GGCAAACGGAAGGCGCCGCNGG -- query	Query: GGCAAACGGAAGGCGCCGCNGG	hit: AGCAAACGGAAGGCGCCGCAGG	Del 19	1	Yes	Chr8:42196146-42196167	+	42196161	0.76	POLB
AGCAAACGGAAGGCGCCGCAGG -- hit AGCAAACGGAAGGCGCCGCNGG -- query	Query: AGCAAACGGAAGGCGCCGCNGG	hit: AGCAAACGGAAGGCGCCGCAGG	Del 20	0	Yes	Chr8:42196146-42196167	+	42196161	0.63	POLB
GAGCAAACGGAAGGCGCCGCAGG -- hit GAGCAAACGGAAGGCGCCGCNGG -- query	Query: GAGCAAACGGAAGGCGCCGCNGG	hit: GAGCAAACGGAAGGCGCCGCAGG	No indel	0	Yes	Chr8:42196145-42196167	+	42196161	0	POLB
AGTTTCGGCACTCAAGCGCCTGGA -- hit AGTTTCGGCACTCAAGCGCCNNGG -- query	Query: AGTTTCGGCACTCAAGCGCCNNGG	hit: AGTTTCGGCACTCAAGCGCCTGGA	Ins PAM 2, or Ins PAM 3	1	No	Chr12:133257821-133257844	-	133257827	40.7	POLE
AGTTTCGGCACTCAAGCGCCTGGA -- hit AGTTTCGGCACTCAAGCGCCNGNG -- query	Query: AGTTTCGGCACTCAAGCGCCNGNG	hit: AGTTTCGGCACTCAAGCGCCTGGA	Ins PAM 1	1	No	Chr12:133257821-133257844	-	133257827	40.7	POLE
AGTTTCGGCACTCAAGCGCCTG -- hit AGTTTCGGCACTCAAGCGCCGG -- query	Query: AGTTTCGGCACTCAAGCGCCGG	hit: AGTTTCGGCACTCAAGCGCCTG	Del PAM 3	1	No	Chr12:133257823-133257844	-	133257829	40.51	POLE
AGTTTCGGCACTCAAGCGCCTG -- hit AGTTTCGGCACTCAAGCGCNGG -- query	Query: AGTTTCGGCACTCAAGCGCNGG	hit: AGTTTCGGCACTCAAGCGCCTG	Del 1, or Del 2	1	No	Chr12:133257823-133257844	-	133257829	25.51	POLE
AGTTTCGGCACTCAAGCGCCTG -- hit AGTTTCGGCACTCAAGCGCCNG -- query	Query: AGTTTCGGCACTCAAGCGCCNG	hit: AGTTTCGGCACTCAAGCGCCTG	Del PAM 1, or Del PAM 2	0	No	Chr12:133257823-133257844	-	133257829	20.51	POLE
CAGTTTCGGCACTCAAGCGCCTGG -- hit ANGTTTCGGCACTCAAGCGCCNGG -- query	Query: ANGTTTCGGCACTCAAGCGCCNGG	hit: CAGTTTCGGCACTCAAGCGCCTGG	Ins 19	1	Yes	Chr12:133257822-133257845	-	133257828	0.95	POLE
GTTTCGGCACTCAAGCGCCTGG -- hit ATTTCGGCACTCAAGCGCCNGG -- query	Query: ATTTCGGCACTCAAGCGCCNGG	hit: GTTTCGGCACTCAAGCGCCTGG	Del 19	1	Yes	Chr12:133257822-133257843	-	133257828	0.76	POLE
GTTTCGGCACTCAAGCGCCTGG -- hit GTTTCGGCACTCAAGCGCCNGG -- query	Query: GTTTCGGCACTCAAGCGCCNGG	hit: GTTTCGGCACTCAAGCGCCTGG	Del 20	0	Yes	Chr12:133257822-133257843	-	133257828	0.63	POLE
AGTTTCGGCACTCAAGCGCCTGG -- hit AGTTTCGGCACTCAAGCGCCNGG -- query	Query: AGTTTCGGCACTCAAGCGCCNGG	hit: AGTTTCGGCACTCAAGCGCCTGG	No indel	0	Yes	Chr12:133257822-133257844	-	133257828	0	POLE
ACAGGCCTGGCGCGCTCCAAAGGC -- hit ACAGGCCTGGCGCGCTCCAANNGG -- query	Query: ACAGGCCTGGCGCGCTCCAANNGG	hit: ACAGGCCTGGCGCGCTCCAAAGGC	Ins PAM 2, or Ins PAM 3	1	No	Chr7:44121873-44121896	-	44121879	40.7	POLM
ACAGGCCTGGCGCGCTCCAAAGGC -- hit ACAGGCCTGGCGCGCTCCAANGNG -- query	Query: ACAGGCCTGGCGCGCTCCAANGNG	hit: ACAGGCCTGGCGCGCTCCAAAGGC	Ins PAM 1	1	No	Chr7:44121873-44121896	-	44121879	40.7	POLM
ACAGGCCTGGCGCGCTCCAAAG -- hit ACAGGCCTGGCGCGCTCCAAGG -- query	Query: ACAGGCCTGGCGCGCTCCAAGG	hit: ACAGGCCTGGCGCGCTCCAAAG	Del PAM 3	1	Yes	Chr7:44121875-44121896	-	44121881	40.51	POLM
ACAGGCCTGGCGCGCTCCAAAGGC -- hit ACAGGCCTGGCGCGCTCCANANGG -- query	Query: ACAGGCCTGGCGCGCTCCANANGG	hit: ACAGGCCTGGCGCGCTCCAAAGGC	Ins 1	1	No	Chr7:44121873-44121896	-	44121879	26.7	POLM
ACAGGCCTGGCGCGCTCCAAAGGC -- hit ACAGGCCTGGCGCGCTCCNAANGG -- query	Query: ACAGGCCTGGCGCGCTCCNAANGG	hit: ACAGGCCTGGCGCGCTCCAAAGGC	Ins 2	1	No	Chr7:44121873-44121896	-	44121879	25.7	POLM
ACAGGCCTGGCGCGCTCCAAAG -- hit ACAGGCCTGGCGCGCTCCANGG -- query	Query: ACAGGCCTGGCGCGCTCCANGG	hit: ACAGGCCTGGCGCGCTCCAAAG	Del 1, or Del 2	1	Yes	Chr7:44121875-44121896	-	44121881	25.51	POLM
ACAGGCCTGGCGCGCTCCAAAG -- hit ACAGGCCTGGCGCGCTCCAANG -- query	Query: ACAGGCCTGGCGCGCTCCAANG	hit: ACAGGCCTGGCGCGCTCCAAAG	Del PAM 1, or Del PAM 2	0	Yes	Chr7:44121875-44121896	-	44121881	20.51	POLM
CACAGGCCTGGCGCGCTCCAAAGG -- hit ANCAGGCCTGGCGCGCTCCAANGG -- query	Query: ANCAGGCCTGGCGCGCTCCAANGG	hit: CACAGGCCTGGCGCGCTCCAAAGG	Ins 19	1	Yes	Chr7:44121874-44121897	-	44121880	0.95	POLM
CAGGCCTGGCGCGCTCCAAAGG -- hit AAGGCCTGGCGCGCTCCAANGG -- query	Query: AAGGCCTGGCGCGCTCCAANGG	hit: CAGGCCTGGCGCGCTCCAAAGG	Del 19	1	Yes	Chr7:44121874-44121895	-	44121880	0.76	POLM
CAGGCCTGGCGCGCTCCAAAGG -- hit CAGGCCTGGCGCGCTCCAANGG -- query	Query: CAGGCCTGGCGCGCTCCAANGG	hit: CAGGCCTGGCGCGCTCCAAAGG	Del 20	0	Yes	Chr7:44121874-44121895	-	44121880	0.63	POLM
ACAGGCCTGGCGCGCTCCAAAGG -- hit ACAGGCCTGGCGCGCTCCAANGG -- query	Query: ACAGGCCTGGCGCGCTCCAANGG	hit: ACAGGCCTGGCGCGCTCCAAAGG	No indel	0	Yes	Chr7:44121874-44121896	-	44121880	0	POLM
