# Supplementary material for: Validating the concept of mutational signatures with isogenic cell models
Source: Nat Commun. 2018 May 1;9:1744. doi: 10.1038/s41467-018-04052-8 (PMC5931590; doi:10.1038/s41467-018-04052-8)
Supplement: Supplementary file 6 — Supplementary Data 3 [file 41467_2018_4052_MOESM6_ESM.txt]

ABL1
ADH5
AGT
AID
APAF1
APOBEC1
APOBEC2
APOBEC3A
APOBEC3B
APOBEC3C
APOBEC3D
APOBEC3E
APOBEC3F
APTX
ATM
ATP284
ATR
ATRIP
BARD1
BLM
BRCA1
BRCA2
C1orf86
C9orf142
CASP3
CBX1
CHEK1
CHEK2
CSB1
CTIP
DCLRE1A
DCLRE1C
DDB2
ERCC4
ERCC5
ERCC6
EXO1
EXO3
EXO5
FAN1
FANCA
FANCB
FANCC
FANCD2
FANCI
FANCJ
FANCL
FANCM
GEN1
H2AFY2
H2XA
HELQ
HUS1
KU70
KU80
LIG4
LMNA
MAD2L2
MDC1
MGMT
MLH1
MRE11A
MSH2
MSH6
MUM1
MUS81
NBN
NEIL1
NHEJ1
NUDT1
OGG1
PARP1
PARP2
PIAS1
PIAS4
PIF1
PMS2
POLB
POLE
POLE3
POLE4
POLG
POLH
POLI
POLK
POLL
POLM
POLN
POLQ
PRIMPOL
PRKDC
RAD1
RAD17
RAD18
RAD50
RAD51
RAD51B
RAD51C
RAD51D
RAD52
RAD54L
RECQL
RECQL4
RECQL5
REV1
REV3L
RNF138
RNF146
RNF168
RNF4
RNF8
RTEL1
SECISBP2
SETX
SHPRH
SIRT2
SIRT5
SIRT6
SIRT7
SLX1
SLX4
SMARCAL1
SMC5
SMC6
SMN1
TDG
TDP1
TDP2
TP53
TP53BP1
TREX1
UNG
USP11
UVSSA
WRN
XPA
XPC
XRCC2
XRCC3
XRCC4
ZMPSTE24
ZRANB3
