# Supplementary material for: Validating the concept of mutational signatures with isogenic cell models
Source: Nat Commun. 2018 May 1;9:1744. doi: 10.1038/s41467-018-04052-8 (PMC5931590; doi:10.1038/s41467-018-04052-8)
Supplement: Supplementary file 7 — Supplementary Data 4 [file 41467_2018_4052_MOESM7_ESM.txt]

Sigature	MutationRate_mean	MutationRate_sem
EXO1_indel	0.583401487	0.018065426
EXO1_rg	0.192898879	0.012086165
EXO1_sub	15.81300322	0.485359536
FANCC_indel	0.577807888	0.024062285
FANCC_rg	0.678296216	0.027821559
MSH6_indel	36.00029427	1.787267877
MSH6_sub	147.711986	7.398388602
