# Supplementary material for: Validating the concept of mutational signatures with isogenic cell models
Source: Nat Commun. 2018 May 1;9:1744. doi: 10.1038/s41467-018-04052-8 (PMC5931590; doi:10.1038/s41467-018-04052-8)
Supplement: Supplementary file 8 — Supplementary Data5 [file 41467_2018_4052_MOESM8_ESM.xlsx]

## Sheet: Summary
Wholegenome - (CP) HAP1 DNA repair deficient lines (15X)
Sample	Seq Comp	Seq X	Phys X
HAP1_CHK2_56	Y	19.4249	49.5386
HAP1_CHK2_56-10	Y	16.0254	42.0693
HAP1_CHK2_56-11	Y	15.5837	40.7158
HAP1_CHK2_56-12	Y	13.1506	34.5657
HAP1_CHK2_56-3	Y	16.2667	42.9175
HAP1_CHK2_56-7	Y	13.9995	36.8472
HAP1_CHK2_56-8	Y	14.8391	39.1165
HAP1_CHK2_56-9	Y	16.1923	42.2735
HAP1_CT1_59	Y	14.0483	37.1834
HAP1_CT1_59-1	Y	13.9252	36.4488
HAP1_CT1_59-10	Y	15.4581	40.4417
HAP1_CT1_59-11	Y	15.7543	40.6551
HAP1_CT1_59-2	Y	13.986	36.8883
HAP1_CT1_59-4	Y	13.2388	35.1374
HAP1_CT1_59-6	Y	17.1466	44.911
HAP1_CT1_59-7	Y	13.2217	35.6157
HAP1_EXO1_40	Y	13.0867	34.2096
HAP1_EXO1_40-1	Y	15.2258	40.3959
HAP1_EXO1_40-10	Y	14.9794	39.068
HAP1_EXO1_40-12	Y	14.2458	37.173
HAP1_EXO1_40-2	Y	15.4652	40.6633
HAP1_EXO1_40-3	Y	15.2206	40.2414
HAP1_EXO1_40-5	Y	14.3356	37.9582
HAP1_EXO1_40-6	Y	15.6403	41.1148
HAP1_FANCC_27	Y	16.3952	43.2281
HAP1_FANCC_27-1	Y	15.0077	39.4365
HAP1_FANCC_27-11	Y	15.19	40.4166
HAP1_FANCC_27-3	Y	15.8778	41.9453
HAP1_FANCC_27-4	Y	15.5049	41.2386
HAP1_FANCC_27-5	Y	16.2099	42.4311
HAP1_FANCC_27-6	Y	13.9929	38.0169
HAP1_FANCC_27-8	Y	10.8173	29.6297
HAP1_MSH6_30	Y	13.6053	35.9921
HAP1_MSH6_30-16	Y	14.2946	37.1322
HAP1_MSH6_30-18	Y	13.4611	36.1815
HAP1_MSH6_30-2	Y	14.302	37.3766
HAP1_MSH6_30-4	Y	16.222	42.9804
HAP1_MSH6_30-5	Y	14.4385	39.0127
HAP1_MSH6_30-6	Y	13.6152	36.5007
HAP1_MSH6_30-9	Y	16.1426	43.5982
HAP1_NEIL1_3	Y	13.7069	36.5411
HAP1_NEIL1_3-2	Y	14.5125	38.2319
HAP1_NEIL1_3-3	Y	15.2684	40.3121
HAP1_NEIL1_3-4	Y	15.2358	39.7914
HAP1_NEIL1_3-5	Y	13.2484	35.4195
HAP1_NEIL1_3-6	Y	13.266	34.7212
HAP1_NEIL1_3-7	Y	16.9145	43.5657
HAP1_NEIL1_3-8	Y	13.2584	34.6946
HAP1_NUDT1_41	Y	15.4789	40.0239
HAP1_NUDT1_41-1	Y	12.035	32.6416
HAP1_NUDT1_41-10	Y	14.9216	39.2361
HAP1_NUDT1_41-11	Y	14.6463	38.0576
HAP1_NUDT1_41-12	Y	17.2931	45.3297
HAP1_NUDT1_41-2	Y	12.991	34.7378
HAP1_NUDT1_41-6	Y	13.5585	36.5798
HAP1_NUDT1_41-8	Y	14.384	37.5083
HAP1_POLB_35	Y	15.1731	39.5605
HAP1_POLB_35-1	Y	13.4456	36.1354
HAP1_POLB_35-2	Y	13.2905	35.5279
HAP1_POLB_35-3	Y	13.7291	37.0146
HAP1_POLB_35-4	Y	14.0694	37.2401
HAP1_POLB_35-5	Y	14.4518	38.8366
HAP1_POLB_35-7	Y	14.4822	38.2587
HAP1_POLB_35-9	Y	15.1005	39.7802
HAP1_POLE_34	Y	13.65	36.2025
HAP1_POLE_34-10	Y	13.9582	37.3432
HAP1_POLE_34-11	Y	15.7881	40.9392
HAP1_POLE_34-2	Y	14.9023	39.1962
HAP1_POLE_34-4	Y	14.0647	37.8897
HAP1_POLE_34-7	Y	14.9282	39.7634
HAP1_POLE_34-8	Y	11.85	31.8509
HAP1_POLE_34-9	Y	14.4513	38.5424
HAP1_POLM-21-10	Y	14.2561	37.9869
HAP1_POLM_21	Y	12.7589	34.6597
HAP1_POLM_21-11	Y	14.1001	37.3462
HAP1_POLM_21-12	Y	13.5603	36.0595
HAP1_POLM_21-2	Y	14.4198	38.2372
HAP1_POLM_21-4	Y	11.9798	32.0141
HAP1_POLM_21-8	Y	13.8749	37.5252
HAP1_POLM_21-9	Y	13.717	36.4295
HAP1_parental_75_WT_DNA	Y	31.6654	81.8026

## Sheet: Basic Summary
			Basic Target Coverage
			Sample	0	1+	11+	21+	31+	41+	51+	101+	201+	501+
			HAP1_CHK2_56	0.0032	0.9968	0.9876	0.7536	0.1998	0.0278	0.0102	0.0006	0.0001	0
			HAP1_CHK2_56-10	0.0032	0.9968	0.969	0.5199	0.0738	0.0133	0.005	0.0006	0.0003	0
			HAP1_CHK2_56-11	0.0032	0.9968	0.9626	0.5029	0.0731	0.013	0.0047	0.0006	0.0003	0.0001
			HAP1_CHK2_56-12	0.0034	0.9966	0.8971	0.2108	0.0175	0.0043	0.0014	0.0003	0.0001	0
			HAP1_CHK2_56-3	0.0032	0.9968	0.9726	0.5481	0.085	0.0142	0.0053	0.0004	0.0001	0
			HAP1_CHK2_56-7	0.0033	0.9967	0.9337	0.3304	0.0332	0.0076	0.0024	0.0003	0.0001	0
			HAP1_CHK2_56-8	0.0032	0.9968	0.9538	0.4334	0.053	0.0105	0.0037	0.0006	0.0002	0
			HAP1_CHK2_56-9	0.0031	0.9969	0.9702	0.5292	0.0812	0.0152	0.0061	0.0006	0.0003	0.0001
			HAP1_CT1_59	0.0033	0.9967	0.9235	0.2775	0.0242	0.0058	0.0018	0.0003	0.0001	0
			HAP1_CT1_59-1	0.0033	0.9967	0.9322	0.3668	0.043	0.0088	0.0028	0.0003	0.0001	0
			HAP1_CT1_59-10	0.0032	0.9968	0.9643	0.4575	0.0534	0.0109	0.0036	0.0004	0.0001	0
			HAP1_CT1_59-11	0.0032	0.9968	0.9668	0.4831	0.0608	0.012	0.0044	0.0006	0.0003	0.0001
			HAP1_CT1_59-2	0.0033	0.9967	0.9344	0.3273	0.0319	0.0073	0.0022	0.0003	0.0001	0
			HAP1_CT1_59-4	0.0033	0.9967	0.8993	0.2304	0.02	0.0048	0.0016	0.0003	0.0001	0
			HAP1_CT1_59-6	0.0031	0.9969	0.9786	0.6017	0.1042	0.0169	0.0067	0.0007	0.0003	0.0001
			HAP1_CT1_59-7	0.0033	0.9967	0.9037	0.2577	0.024	0.0055	0.0019	0.0005	0.0002	0
			HAP1_EXO1_40	0.0035	0.9965	0.8918	0.2128	0.0175	0.0042	0.0014	0.0002	0.0001	0
			HAP1_EXO1_40-1	0.0034	0.9966	0.9568	0.419	0.0508	0.0116	0.0036	0.0004	0.0001	0
			HAP1_EXO1_40-10	0.0034	0.9966	0.9448	0.4119	0.0455	0.0097	0.0032	0.0004	0.0001	0
			HAP1_EXO1_40-12	0.0034	0.9966	0.9335	0.2986	0.0295	0.0075	0.0022	0.0003	0.0001	0
			HAP1_EXO1_40-2	0.0033	0.9967	0.9631	0.4707	0.0641	0.0136	0.0044	0.0004	0.0001	0
			HAP1_EXO1_40-3	0.0033	0.9967	0.9563	0.4125	0.0491	0.0116	0.0035	0.0004	0.0001	0
			HAP1_EXO1_40-5	0.0034	0.9966	0.932	0.2922	0.0275	0.0097	0.0035	0.0003	0.0001	0
			HAP1_EXO1_40-6	0.0034	0.9966	0.9603	0.4255	0.0508	0.0119	0.0037	0.0004	0.0001	0
			HAP1_FANCC_27	0.0033	0.9967	0.9701	0.5037	0.0674	0.0137	0.0045	0.0004	0.0001	0
			HAP1_FANCC_27-1	0.0034	0.9966	0.9408	0.42	0.0561	0.0106	0.0031	0.0003	0.0001	0
			HAP1_FANCC_27-11	0.0034	0.9966	0.9401	0.3891	0.0403	0.0054	0.0021	0.0006	0.0003	0.0001
			HAP1_FANCC_27-3	0.0033	0.9967	0.948	0.493	0.0786	0.015	0.0046	0.0007	0.0004	0.0002
			HAP1_FANCC_27-4	0.0033	0.9967	0.9443	0.4431	0.0554	0.0087	0.0028	0.0004	0.0001	0
			HAP1_FANCC_27-5	0.0033	0.9967	0.953	0.4395	0.0608	0.0174	0.0046	0.0004	0.0001	0
			HAP1_FANCC_27-6	0.0033	0.9967	0.9093	0.3025	0.0283	0.0067	0.0023	0.0006	0.0003	0.0002
			HAP1_FANCC_27-8	0.0035	0.9965	0.7472	0.0867	0.008	0.0018	0.0008	0.0002	0	0
			HAP1_MSH6_30	0.0034	0.9966	0.9055	0.2277	0.0187	0.0046	0.0015	0.0003	0.0001	0
			HAP1_MSH6_30-16	0.0033	0.9967	0.9445	0.3507	0.0336	0.0075	0.0024	0.0003	0.0001	0
			HAP1_MSH6_30-18	0.0033	0.9967	0.9065	0.2348	0.0197	0.005	0.0016	0.0003	0.0001	0
			HAP1_MSH6_30-2	0.0033	0.9967	0.9386	0.3615	0.0405	0.008	0.0025	0.0003	0.0001	0
			HAP1_MSH6_30-4	0.0032	0.9968	0.9696	0.5276	0.0805	0.0133	0.0046	0.0004	0.0001	0
			HAP1_MSH6_30-5	0.0032	0.9968	0.9403	0.3433	0.0332	0.0073	0.0024	0.0003	0.0001	0
			HAP1_MSH6_30-6	0.0033	0.9967	0.9056	0.2307	0.0198	0.0052	0.002	0.0006	0.0003	0.0003
			HAP1_MSH6_30-9	0.0032	0.9968	0.968	0.4877	0.0616	0.0124	0.0046	0.0006	0.0003	0.0002
			HAP1_NEIL1_3	0.0034	0.9966	0.9076	0.2386	0.0197	0.0047	0.0015	0.0003	0.0001	0
			HAP1_NEIL1_3-2	0.0033	0.9967	0.9501	0.4379	0.059	0.0111	0.0038	0.0006	0.0003	0.0001
			HAP1_NEIL1_3-3	0.0032	0.9968	0.9594	0.4422	0.052	0.0104	0.0036	0.0004	0.0001	0
			HAP1_NEIL1_3-4	0.0032	0.9968	0.9584	0.4376	0.0516	0.0106	0.0035	0.0004	0.0001	0
			HAP1_NEIL1_3-5	0.0034	0.9966	0.8952	0.223	0.0192	0.0049	0.0016	0.0003	0.0001	0
			HAP1_NEIL1_3-6	0.0034	0.9966	0.9	0.2239	0.0187	0.0047	0.0016	0.0003	0.0001	0
			HAP1_NEIL1_3-7	0.0032	0.9968	0.9772	0.5578	0.0777	0.0137	0.0049	0.0005	0.0001	0
			HAP1_NEIL1_3-8	0.0033	0.9967	0.9061	0.2427	0.0206	0.0053	0.0019	0.0005	0.0003	0.0002
			HAP1_NUDT1_41	0.0036	0.9964	0.9596	0.4411	0.0518	0.0102	0.0033	0.0004	0.0001	0
			HAP1_NUDT1_41-1	0.0037	0.9963	0.8536	0.1706	0.0149	0.0038	0.0016	0.0005	0.0003	0.0002
			HAP1_NUDT1_41-10	0.0035	0.9965	0.9531	0.4067	0.0462	0.0108	0.0035	0.0004	0.0001	0
			HAP1_NUDT1_41-11	0.0035	0.9965	0.947	0.3616	0.0369	0.0092	0.0028	0.0003	0.0001	0
			HAP1_NUDT1_41-12	0.0038	0.9962	0.9767	0.6094	0.1089	0.0176	0.0067	0.0007	0.0003	0
			HAP1_NUDT1_41-2	0.0036	0.9964	0.8965	0.266	0.025	0.006	0.0021	0.0005	0.0003	0.0001
			HAP1_NUDT1_41-6	0.0036	0.9964	0.9159	0.269	0.0257	0.0067	0.002	0.0003	0.0001	0
			HAP1_NUDT1_41-8	0.0036	0.9964	0.9352	0.3181	0.0355	0.0093	0.0024	0.0003	0.0001	0
			HAP1_POLB_35	0.0033	0.9967	0.9559	0.4164	0.0455	0.0094	0.0031	0.0003	0.0001	0
			HAP1_POLB_35-1	0.0034	0.9966	0.9183	0.2996	0.029	0.0069	0.0023	0.0005	0.0003	0.0001
			HAP1_POLB_35-2	0.0034	0.9966	0.9104	0.2662	0.024	0.0058	0.002	0.0005	0.0002	0
			HAP1_POLB_35-3	0.0033	0.9967	0.9276	0.3257	0.0328	0.0075	0.0026	0.0005	0.0002	0
			HAP1_POLB_35-4	0.0033	0.9967	0.9235	0.3107	0.0284	0.0069	0.0023	0.0003	0.0001	0
			HAP1_POLB_35-5	0.0033	0.9967	0.9425	0.3744	0.0402	0.0087	0.0031	0.0005	0.0002	0
			HAP1_POLB_35-7	0.0033	0.9967	0.9446	0.346	0.0325	0.0075	0.0024	0.0003	0.0001	0
			HAP1_POLB_35-9	0.0033	0.9967	0.9547	0.3965	0.0414	0.0099	0.0031	0.0004	0.0001	0
			HAP1_POLE_34	0.0034	0.9966	0.912	0.2577	0.0217	0.0052	0.0017	0.0003	0.0001	0
			HAP1_POLE_34-10	0.0032	0.9968	0.9298	0.2907	0.0255	0.0063	0.002	0.0003	0.0001	0
			HAP1_POLE_34-11	0.0033	0.9967	0.9659	0.479	0.0586	0.0116	0.004	0.0004	0.0001	0
			HAP1_POLE_34-2	0.0033	0.9967	0.9515	0.3871	0.0402	0.0089	0.0028	0.0004	0.0001	0
			HAP1_POLE_34-4	0.0032	0.9968	0.9292	0.3346	0.0355	0.0076	0.0024	0.0003	0.0001	0
			HAP1_POLE_34-7	0.0032	0.9968	0.9532	0.4049	0.0444	0.0095	0.0032	0.0004	0.0001	0
			HAP1_POLE_34-8	0.0034	0.9966	0.84	0.154	0.0138	0.0035	0.0014	0.0005	0.0002	0.0001
			HAP1_POLE_34-9	0.0033	0.9967	0.9375	0.3154	0.029	0.007	0.0022	0.0003	0.0001	0
			HAP1_POLM-21-10	0.0032	0.9968	0.9414	0.3816	0.0423	0.009	0.0031	0.0006	0.0003	0.0001
			HAP1_POLM_21	0.0034	0.9966	0.8776	0.1892	0.0156	0.0037	0.0013	0.0002	0.0001	0
			HAP1_POLM_21-11	0.0032	0.9968	0.9361	0.3297	0.0315	0.0077	0.0026	0.0006	0.0003	0.0002
			HAP1_POLM_21-12	0.0034	0.9966	0.9091	0.2384	0.02	0.0052	0.0019	0.0005	0.0003	0.0002
			HAP1_POLM_21-2	0.0033	0.9967	0.9467	0.4062	0.0472	0.0094	0.0032	0.0006	0.0002	0
			HAP1_POLM_21-4	0.0033	0.9967	0.8579	0.1863	0.0167	0.0041	0.0017	0.0005	0.0003	0.0002
			HAP1_POLM_21-8	0.0033	0.9967	0.9308	0.3547	0.0393	0.0089	0.003	0.0006	0.0003	0.0002
			HAP1_POLM_21-9	0.0033	0.9967	0.9207	0.295	0.0273	0.0067	0.0023	0.0005	0.0003	0.0002
			HAP1_parental_75_WT_DNA	0.0029	0.9971	0.9943	0.9798	0.7999	0.3333	0.0659	0.0019	0.0003	0

## Sheet: HAP1_CHK2_56
Sample:	HAP1_CHK2_56
			Target Coverage
			Not available
			Basic Target Coverage
			Sample	0	1+	11+	21+	31+	41+	51+	101+	201+	501+
				0.0032	0.9968	0.9876	0.7536	0.1998	0.0278	0.0102	0.0006	0.0001	0
Library	DN421661F:A9_79160		CGP QC	NPG QC	Run	Lane	Rlen	Rpair	Gbp Seq	UM Pairs	Gbp Map	Mapped	Gbp Uniq	Unique	Phys X	Seq X
Insert Mean	468.745		Passed	Pass	18128	1#9	151	59163029	17.8672	0.000393937	17.6019	0.985152	15.6674	0.890097	5.06722	4.99395
Insert SD	80		Passed	Pass	18129	1#9	151	58655311	17.7139	0.000435067	17.4004	0.982302	14.782	0.849522	4.79453	4.71173
Total lanes	4		Passed	Pass	18137	1#9	151	58961784	17.8065	0.00034184	17.6153	0.989265	15.7181	0.892298	5.06274	5.01011
			Passed	Pass	18136	1#9	151	58129293	17.555	0.000381107	17.3776	0.98989	15.113	0.869685	4.86457	4.81723
								234909417	70.9426	0.000387956	69.9952	0.986645	60.9413	0.87065	19.6802	19.4249

## Sheet: HAP1_CHK2_56-10
Sample:	HAP1_CHK2_56-10
			Target Coverage
			Not available
			Basic Target Coverage
			Sample	0	1+	11+	21+	31+	41+	51+	101+	201+	501+
				0.0032	0.9968	0.969	0.5199	0.0738	0.0133	0.005	0.0006	0.0003	0
Library	DN421661F:F9_79165		CGP QC	NPG QC	Run	Lane	Rlen	Rpair	Gbp Seq	UM Pairs	Gbp Map	Mapped	Gbp Uniq	Unique	Phys X	Seq X
Insert Mean	485.815		Passed	Pass	18136	6#9	151	48776434	14.7305	0.000420572	14.4536	0.981204	12.4766	0.863215	4.05135	3.97687
Insert SD	84		Passed	Pass	18128	6#9	151	49263664	14.8776	0.000465769	14.5211	0.976036	12.645	0.870801	4.12759	4.03055
Total lanes	4		Passed	Pass	18129	6#9	151	48640210	14.6893	0.00048941	14.1693	0.9646	12.2481	0.864408	4.04534	3.90404
			Passed	Pass	18137	6#9	151	49303317	14.8896	0.000313955	14.65	0.98391	13.0951	0.893864	4.24096	4.17404
								195983625	59.1871	0.000422196	57.7941	0.976465	50.2761	0.869918	16.4047	16.0254

## Sheet: HAP1_CHK2_56-11
Sample:	HAP1_CHK2_56-11
			Target Coverage
			Not available
			Basic Target Coverage
			Sample	0	1+	11+	21+	31+	41+	51+	101+	201+	501+
				0.0032	0.9968	0.9626	0.5029	0.0731	0.013	0.0047	0.0006	0.0003	0.0001
Library	DN421661F:G9_79166		CGP QC	NPG QC	Run	Lane	Rlen	Rpair	Gbp Seq	UM Pairs	Gbp Map	Mapped	Gbp Uniq	Unique	Phys X	Seq X
Insert Mean	482.565		Passed	Pass	18129	7#9	151	48665565	14.697	0.000419855	14.2761	0.971362	12.4146	0.869606	4.07207	3.95712
Insert SD	83		Passed	Pass	18137	7#9	151	47623880	14.3824	0.000284395	14.1103	0.981078	12.7183	0.901351	4.13094	4.05393
Total lanes	4		Passed	Pass	18128	7#9	151	44031328	13.2975	0.000403985	12.8998	0.970097	11.4613	0.888482	3.76433	3.65325
			Passed	Pass	18136	7#9	151	47770200	14.4266	0.000369414	14.1202	0.978763	12.4706	0.883174	4.05972	3.97497
								188090973	56.8035	0.000369032	55.4064	0.975406	48.8904	0.882396	15.9707	15.5837

## Sheet: HAP1_CHK2_56-12
Sample:	HAP1_CHK2_56-12
			Target Coverage
			Not available
			Basic Target Coverage
			Sample	0	1+	11+	21+	31+	41+	51+	101+	201+	501+
				0.0034	0.9966	0.8971	0.2108	0.0175	0.0043	0.0014	0.0003	0.0001	0
Library	DN421661F:H9_79167		CGP QC	NPG QC	Run	Lane	Rlen	Rpair	Gbp Seq	UM Pairs	Gbp Map	Mapped	Gbp Uniq	Unique	Phys X	Seq X
Insert Mean	489.918		Passed	Pass	18128	8#9	151	36167690	10.9226	0.000555662	10.685	0.978246	9.62726	0.901004	3.13516	3.06866
Insert SD	82		Passed	Pass	18129	8#9	151	40173082	12.1323	0.000383926	11.9181	0.982344	10.7183	0.89933	3.47649	3.41642
Total lanes	4		Passed	Pass	18136	8#9	151	38806245	11.7195	0.00037226	11.55	0.985542	10.4375	0.903673	3.37446	3.32691
			Passed	Pass	18137	8#9	151	38852851	11.7336	0.000297314	11.5868	0.987491	10.6197	0.916535	3.42686	3.385
								153999868	46.508	0.000399468	45.7399	0.983486	41.2571	0.901994	13.3661	13.1506

## Sheet: HAP1_CHK2_56-3
Sample:	HAP1_CHK2_56-3
			Target Coverage
			Not available
			Basic Target Coverage
			Sample	0	1+	11+	21+	31+	41+	51+	101+	201+	501+
				0.0032	0.9968	0.9726	0.5481	0.085	0.0142	0.0053	0.0004	0.0001	0
Library	DN421661F:B9_79161		CGP QC	NPG QC	Run	Lane	Rlen	Rpair	Gbp Seq	UM Pairs	Gbp Map	Mapped	Gbp Uniq	Unique	Phys X	Seq X
Insert Mean	494.873		Passed	Pass	18136	2#9	151	49307264	14.8908	0.000372805	14.7167	0.98831	12.5185	0.850629	4.03592	3.99023
Insert SD	85		Passed	Pass	18128	2#9	151	48189484	14.5532	0.000377873	14.3241	0.984254	12.4018	0.865804	4.01477	3.95305
Total lanes	4		Passed	Pass	18129	2#9	151	51056422	15.419	0.000417401	15.1534	0.982772	13.0214	0.859307	4.22154	4.15054
			Passed	Pass	18137	2#9	151	49938940	15.0816	0.000321623	14.8978	0.987814	13.2985	0.892648	4.28976	4.23885
								198492110	59.9446	0.000372629	59.092	0.985776	51.0332	0.863624	16.4953	16.2667

## Sheet: HAP1_CHK2_56-7
Sample:	HAP1_CHK2_56-7
			Target Coverage
			Not available
			Basic Target Coverage
			Sample	0	1+	11+	21+	31+	41+	51+	101+	201+	501+
				0.0033	0.9967	0.9337	0.3304	0.0332	0.0076	0.0024	0.0003	0.0001	0
Library	DN421661F:C9_79162		CGP QC	NPG QC	Run	Lane	Rlen	Rpair	Gbp Seq	UM Pairs	Gbp Map	Mapped	Gbp Uniq	Unique	Phys X	Seq X
Insert Mean	490.105		Passed	Pass	18128	3#9	151	43032846	12.9959	0.00042148	12.7314	0.979649	11.1218	0.873565	3.61714	3.54503
Insert SD	85		Passed	Pass	18136	3#9	151	42685212	12.8909	0.00036262	12.7256	0.987171	10.8745	0.854542	3.51	3.46622
Total lanes	4		Passed	Pass	18129	3#9	151	43068864	13.0068	0.000585469	12.6156	0.969925	10.7549	0.852506	3.53232	3.42809
			Passed	Pass	18137	3#9	151	43129149	13.025	0.00034472	12.8483	0.986435	11.3246	0.881408	3.65806	3.60969
								171916071	51.9187	0.000428692	50.9209	0.980783	43.9204	0.862522	14.2677	13.9995

## Sheet: HAP1_CHK2_56-8
Sample:	HAP1_CHK2_56-8
			Target Coverage
			Not available
			Basic Target Coverage
			Sample	0	1+	11+	21+	31+	41+	51+	101+	201+	501+
				0.0032	0.9968	0.9538	0.4334	0.053	0.0105	0.0037	0.0006	0.0002	0
Library	DN421661F:D9_79163		CGP QC	NPG QC	Run	Lane	Rlen	Rpair	Gbp Seq	UM Pairs	Gbp Map	Mapped	Gbp Uniq	Unique	Phys X	Seq X
Insert Mean	488.812		Passed	Pass	18136	4#9	151	46002698	13.8928	0.000408085	13.6395	0.981768	11.6538	0.854417	3.78207	3.71463
Insert SD	84		Passed	Pass	18128	4#9	151	44906527	13.5618	0.000465233	13.2082	0.973926	11.5689	0.875891	3.78452	3.68756
Total lanes	4		Passed	Pass	18129	4#9	151	45164319	13.6396	0.000646041	13.0679	0.958085	11.5112	0.880875	3.82721	3.66916
			Passed	Pass	18137	4#9	151	45230107	13.6595	0.000334666	13.3948	0.980619	11.9651	0.893267	3.88791	3.81384
								181303651	54.7537	0.000463201	53.3104	0.97364	46.5544	0.873271	15.2338	14.8391

## Sheet: HAP1_CHK2_56-9
Sample:	HAP1_CHK2_56-9
			Target Coverage
			Not available
			Basic Target Coverage
			Sample	0	1+	11+	21+	31+	41+	51+	101+	201+	501+
				0.0031	0.9969	0.9702	0.5292	0.0812	0.0152	0.0061	0.0006	0.0003	0.0001
Library	DN421661F:E9_79164		CGP QC	NPG QC	Run	Lane	Rlen	Rpair	Gbp Seq	UM Pairs	Gbp Map	Mapped	Gbp Uniq	Unique	Phys X	Seq X
Insert Mean	478.79		Passed	Pass	18129	5#9	151	49079940	14.8221	0.000537042	14.1699	0.955994	12.4113	0.875891	4.13594	3.95606
Insert SD	84		Passed	Pass	18137	5#9	151	49177379	14.8516	0.000262163	14.5519	0.97982	13.0873	0.899355	4.25633	4.17153
Total lanes	4		Passed	Pass	18136	5#9	151	50334949	15.2012	0.000317424	14.8601	0.977562	12.7038	0.854893	4.14092	4.04929
			Passed	Pass	18128	5#9	151	49895217	15.0684	0.000368152	14.6389	0.971497	12.7721	0.872476	4.18895	4.07105
								198487485	59.9432	0.000370789	58.2207	0.971264	50.7999	0.872541	16.6652	16.1923

[truncated: 73 more sheets: HAP1_CT1_59, HAP1_CT1_59-1, HAP1_CT1_59-10, HAP1_CT1_59-11, HAP1_CT1_59-2, HAP1_CT1_59-4, HAP1_CT1_59-6, HAP1_CT1_59-7, HAP1_EXO1_40, HAP1_EXO1_40-1, HAP1_EXO1_40-10, HAP1_EXO1_40-12, HAP1_EXO1_40-2, HAP1_EXO1_40-3, HAP1_EXO1_40-5, HAP1_EXO1_40-6, HAP1_FANCC_27, HAP1_FANCC_27-1, HAP1_FANCC_27-11, HAP1_FANCC_27-3 …]
