# Supplementary material for: Validating the concept of mutational signatures with isogenic cell models
Source: Nat Commun. 2018 May 1;9:1744. doi: 10.1038/s41467-018-04052-8 (PMC5931590; doi:10.1038/s41467-018-04052-8)
Supplement: Supplementary file 9 — Supplementary Data 6 [file 41467_2018_4052_MOESM9_ESM.xlsx]

## Sheet: samples
Sample	Num.Substitutions	Num.Indels	Num.Rearrangements	Knockout
HAP1_CHK2_56	678	51	3	CHK2
HAP1_CHK2_56-10	1364	59	5	CHK2
HAP1_CHK2_56-11	1424	62	7	CHK2
HAP1_CHK2_56-12	1340	40	3	CHK2
HAP1_CHK2_56-3	1822	65	0	CHK2
HAP1_CHK2_56-7	991	53	4	CHK2
HAP1_CHK2_56-8	1325	58	1	CHK2
HAP1_CHK2_56-9	1691	55	8	CHK2
HAP1_EXO1_40	2035	99	13	EXO1
HAP1_EXO1_40-1	2125	76	4	EXO1
HAP1_EXO1_40-10	2980	88	10	EXO1
HAP1_EXO1_40-12	2191	105	9	EXO1
HAP1_EXO1_40-2	2972	97	12	EXO1
HAP1_EXO1_40-3	2179	91	7	EXO1
HAP1_EXO1_40-5	2935	122	22	EXO1
HAP1_EXO1_40-6	2302	87	7	EXO1
HAP1_FANCC_27	760	46	6	FANCC
HAP1_FANCC_27-1	1519	99	37	FANCC
HAP1_FANCC_27-11	1686	98	27	FANCC
HAP1_FANCC_27-3	1509	101	43	FANCC
HAP1_FANCC_27-4	1564	107	16	FANCC
HAP1_FANCC_27-5	1606	115	35	FANCC
HAP1_FANCC_27-6	1197	89	26	FANCC
HAP1_FANCC_27-8	1215	30	21	FANCC
HAP1_MSH6_30	1534	102	4	MSH6
HAP1_MSH6_30-16	4849	986	3	MSH6
HAP1_MSH6_30-18	4648	712	2	MSH6
HAP1_MSH6_30-2	6368	923	5	MSH6
HAP1_MSH6_30-4	4051	1198	3	MSH6
HAP1_MSH6_30-5	4050	817	5	MSH6
HAP1_MSH6_30-6	4973	1017	5	MSH6
HAP1_MSH6_30-9	5919	1019	1	MSH6
HAP1_NEIL1_3	1067	50	7	NEIL1
HAP1_NEIL1_3-2	1388	75	4	NEIL1
HAP1_NEIL1_3-3	1386	64	4	NEIL1
HAP1_NEIL1_3-4	1486	53	1	NEIL1
HAP1_NEIL1_3-5	1288	54	4	NEIL1
HAP1_NEIL1_3-6	1046	54	4	NEIL1
HAP1_NEIL1_3-7	1295	59	2	NEIL1
HAP1_NEIL1_3-8	1808	40	7	NEIL1
HAP1_NUDT1_41	1967	100	13	NUDT1
HAP1_NUDT1_41-1	1273	45	6	NUDT1
HAP1_NUDT1_41-10	1437	40	2	NUDT1
HAP1_NUDT1_41-11	1167	65	6	NUDT1
HAP1_NUDT1_41-12	1655	53	9	NUDT1
HAP1_NUDT1_41-2	1309	54	8	NUDT1
HAP1_NUDT1_41-6	1624	38	4	NUDT1
HAP1_NUDT1_41-8	1053	67	5	NUDT1
HAP1_POLB_35	847	49	2	POLB
HAP1_POLB_35-1	1010	49	1	POLB
HAP1_POLB_35-2	1216	44	4	POLB
HAP1_POLB_35-3	1650	43	5	POLB
HAP1_POLB_35-4	1204	49	5	POLB
HAP1_POLB_35-5	1475	55	5	POLB
HAP1_POLB_35-7	1006	50	5	POLB
HAP1_POLB_35-9	1369	65	6	POLB
HAP1_POLE_34	899	39	6	POLE
HAP1_POLE_34-10	1335	47	4	POLE
HAP1_POLE_34-11	1301	56	4	POLE
HAP1_POLE_34-2	1116	38	5	POLE
HAP1_POLE_34-4	1378	53	5	POLE
HAP1_POLE_34-7	1125	58	3	POLE
HAP1_POLE_34-8	1149	45	9	POLE
HAP1_POLE_34-9	1114	52	5	POLE
HAP1_POLM_21	863	30	4	POLM
HAP1_POLM_21-11	1087	55	10	POLM
HAP1_POLM_21-12	1135	36	3	POLM
HAP1_POLM_21-2	1343	48	2	POLM
HAP1_POLM_21-4	1109	33	5	POLM
HAP1_POLM_21-8	1184	49	6	POLM
HAP1_POLM_21-9	1139	54	7	POLM
HAP1_POLM-21-10	949	41	3	POLM

## Sheet: knockouts
Knockouts	Number.Subs	Num.Indels	Num.Rearrangements
CHK2	9957	392	28
EXO1	17684	666	71
FANCC	10296	639	205
MSH6	34858	6672	24
NEIL1	9697	399	26
NUDT1	9518	362	40
POLB	8930	355	31
POLE	8518	349	35
POLM	7946	316	36
